# Supplementary material for: Outer membrane vesicles generated by an exogenous bacteriophage lysin and protection against Acinetobacter baumannii infection
Source: J Nanobiotechnology. 2024 May 21;22:273. doi: 10.1186/s12951-024-02553-x (PMC11110425; doi:10.1186/s12951-024-02553-x)
Supplement: Supplementary file 3 — Supplementary Material 3. The predicted subcellular protein fractions of nOMVs. [file 12951_2024_2553_MOESM3_ESM.xlsx]

## Sheet: sheet1
Accession	Description	Subcelular locate
LCBGBCKN_02546	Quinoprotein	Unknown
LCBGBCKN_03030	Citrate	Cytoplasmic
LCBGBCKN_01096	LPS-assembly	OuterMembrane
LCBGBCKN_03969	hypothetical	Unknown
LCBGBCKN_03712	Aminopeptidase	Unknown
LCBGBCKN_03716	3-hydroxylaminophenol	Cytoplasmic
LCBGBCKN_00470	hypothetical	Periplasmic
LCBGBCKN_00608	Polyribonucleotide	Cytoplasmic
LCBGBCKN_01449	hypothetical	Unknown
LCBGBCKN_03169	hypothetical	Unknown
LCBGBCKN_02713	hypothetical	OuterMembrane
LCBGBCKN_00321	Bacterioferritin	Cytoplasmic
LCBGBCKN_00681	DNA-directed	Cytoplasmic
LCBGBCKN_03632	Porin	OuterMembrane
LCBGBCKN_03004	Outer	OuterMembrane
LCBGBCKN_03621	hypothetical	Unknown
LCBGBCKN_03890	hypothetical	Unknown
LCBGBCKN_00423	30S	Cytoplasmic
LCBGBCKN_01288	hypothetical	Unknown
LCBGBCKN_01374	hypothetical	Unknown
LCBGBCKN_01139	Oligopeptidase	Unknown
LCBGBCKN_03730	hypothetical	Unknown
LCBGBCKN_01004	5'-methylthioadenosine/S-adenosylhomocysteine	Unknown
LCBGBCKN_03255	putative	Periplasmic
LCBGBCKN_01956	Protein	Extracellular
LCBGBCKN_03329	Porin-like	OuterMembrane
LCBGBCKN_00397	Intermembrane	Unknown
LCBGBCKN_03965	Beta-lactamase	Periplasmic
LCBGBCKN_03488	hypothetical	Unknown
LCBGBCKN_00476	Soluble	Periplasmic
LCBGBCKN_00682	DNA-directed	Cytoplasmic
LCBGBCKN_02462	hypothetical	Unknown
LCBGBCKN_02269	Cytochrome	CytoplasmicMembrane
LCBGBCKN_00354	hypothetical	Periplasmic
LCBGBCKN_00701	Biosynthetic	CytoplasmicMembrane
LCBGBCKN_03662	Glycerophosphodiester	Periplasmic
LCBGBCKN_02465	Vitamin	OuterMembrane
LCBGBCKN_03624	hypothetical	OuterMembrane
LCBGBCKN_00363	Glutamate	Cytoplasmic
LCBGBCKN_03410	hypothetical	OuterMembrane
LCBGBCKN_03791	hypothetical	Cytoplasmic
LCBGBCKN_02694	Protein	Unknown
LCBGBCKN_01874	Beta-barrel	CytoplasmicMembrane
LCBGBCKN_03416	Metal-pseudopaline	OuterMembrane
LCBGBCKN_01921	hypothetical	Unknown
LCBGBCKN_01862	hypothetical	Unknown
LCBGBCKN_03605	hypothetical	Unknown
LCBGBCKN_02116	Toxin	OuterMembrane
LCBGBCKN_00707	Lipase	CytoplasmicMembrane
LCBGBCKN_03659	60	Cytoplasmic
LCBGBCKN_00680	hypothetical	CytoplasmicMembrane
LCBGBCKN_02847	hypothetical	Cytoplasmic
LCBGBCKN_01550	Catalase	Cytoplasmic
LCBGBCKN_01095	Chaperone	Periplasmic
LCBGBCKN_03038	Succinate--CoA	Cytoplasmic
LCBGBCKN_02120	LPS-assembly	Unknown
LCBGBCKN_01959	hypothetical	Unknown
LCBGBCKN_00442	DNA-directed	Cytoplasmic
LCBGBCKN_03653	hypothetical	Unknown
LCBGBCKN_03238	hypothetical	Unknown
LCBGBCKN_01804	Membrane-bound	CytoplasmicMembrane
LCBGBCKN_03458	Glutathione	Periplasmic
LCBGBCKN_03498	Metal-pseudopaline	OuterMembrane
LCBGBCKN_02562	Cell	Extracellular
LCBGBCKN_02811	Pyruvate	Cytoplasmic
LCBGBCKN_02862	hypothetical	Extracellular
LCBGBCKN_01400	hypothetical	Extracellular
LCBGBCKN_00679	hypothetical	CytoplasmicMembrane
LCBGBCKN_01742	putative	OuterMembrane
LCBGBCKN_03533	hypothetical	Unknown
LCBGBCKN_01637	ATP	Cytoplasmic
LCBGBCKN_03176	Tn3	CytoplasmicMembrane
LCBGBCKN_03739	Metalloprotease	Unknown
LCBGBCKN_01392	Tol-Pal	Periplasmic
LCBGBCKN_03289	6-phosphogluconolactonase	Unknown
LCBGBCKN_01370	hypothetical	Unknown
LCBGBCKN_01384	Deoxyguanosinetriphosphate	Cytoplasmic
LCBGBCKN_03661	Hydroxyacylglutathione	Unknown
LCBGBCKN_00477	hypothetical	Unknown
LCBGBCKN_03545	Ferric-anguibactin	OuterMembrane
LCBGBCKN_03319	hypothetical	Unknown
LCBGBCKN_03768	hypothetical	Cytoplasmic
LCBGBCKN_02848	hypothetical	Cytoplasmic
LCBGBCKN_02270	Cytochrome	CytoplasmicMembrane
LCBGBCKN_03061	cytosol	Cytoplasmic
LCBGBCKN_01060	Outer	OuterMembrane
LCBGBCKN_00269	Protein	Cytoplasmic
LCBGBCKN_02625	hypothetical	Unknown
LCBGBCKN_02082	Lipopolysaccharide	OuterMembrane
LCBGBCKN_01788	Acyl-coenzyme	CytoplasmicMembrane
LCBGBCKN_02457	hypothetical	Periplasmic
LCBGBCKN_01393	Peptidoglycan-associated	OuterMembrane
LCBGBCKN_01916	Bifunctional	Cytoplasmic
LCBGBCKN_01839	hypothetical	Unknown
LCBGBCKN_02076	Tail-specific	CytoplasmicMembrane
LCBGBCKN_02800	hypothetical	OuterMembrane
LCBGBCKN_01214	hypothetical	Unknown
LCBGBCKN_02823	Metal-pseudopaline	OuterMembrane
LCBGBCKN_00725	Aldose	Periplasmic
LCBGBCKN_03027	hypothetical	Unknown
LCBGBCKN_02827	hypothetical	Unknown
LCBGBCKN_02629	Glutaminase-asparaginase	Periplasmic
LCBGBCKN_00709	Ferric	OuterMembrane
LCBGBCKN_01990	hypothetical	Cytoplasmic
LCBGBCKN_03101	Secretin	OuterMembrane
LCBGBCKN_00420	50S	Cytoplasmic
LCBGBCKN_03035	2-oxoglutarate	Cytoplasmic
LCBGBCKN_02622	hypothetical	Unknown
LCBGBCKN_02493	Quinoprotein	CytoplasmicMembrane
LCBGBCKN_03758	hypothetical	Unknown
LCBGBCKN_02567	Outer	OuterMembrane
LCBGBCKN_03049	hypothetical	Cytoplasmic
LCBGBCKN_01085	30S	Cytoplasmic
LCBGBCKN_03814	hypothetical	OuterMembrane
LCBGBCKN_03701	Photosystem	OuterMembrane
LCBGBCKN_03910	hypothetical	Unknown
LCBGBCKN_02781	6,7-dimethyl-8-ribityllumazine	Cytoplasmic
LCBGBCKN_01325	hypothetical	Unknown
LCBGBCKN_02236	hypothetical	Unknown
LCBGBCKN_03037	Dihydrolipoyl	Cytoplasmic
LCBGBCKN_03467	hypothetical	Unknown
LCBGBCKN_03442	Outer	OuterMembrane
LCBGBCKN_03389	hypothetical	Unknown
LCBGBCKN_01401	hypothetical	Unknown
LCBGBCKN_00372	hypothetical	Extracellular
LCBGBCKN_03036	Dihydrolipoyllysine-residue	Cytoplasmic
LCBGBCKN_03431	putative	OuterMembrane
LCBGBCKN_01840	Penicillin-binding	Unknown
LCBGBCKN_02396	hypothetical	OuterMembrane
LCBGBCKN_03115	D-alanyl-D-alanine	Unknown
LCBGBCKN_01738	hypothetical	OuterMembrane
LCBGBCKN_00493	putative	OuterMembrane
LCBGBCKN_00551	hypothetical	Unknown
LCBGBCKN_03762	hypothetical	Unknown
LCBGBCKN_02886	Quinoprotein	Unknown
LCBGBCKN_02008	hypothetical	Unknown
LCBGBCKN_02233	Outer	OuterMembrane
LCBGBCKN_00691	hypothetical	OuterMembrane
LCBGBCKN_01785	Adenosylhomocysteinase	Cytoplasmic
LCBGBCKN_00899	hypothetical	Extracellular
LCBGBCKN_02900	Acetyl	Unknown
LCBGBCKN_02409	hypothetical	OuterMembrane
LCBGBCKN_00751	Poly-beta-1,6-N-acetyl-D-glucosamine	Unknown
LCBGBCKN_03855	hypothetical	Unknown
LCBGBCKN_03345	Penicillin	Unknown
LCBGBCKN_02655	Glutamate/aspartate	Periplasmic
LCBGBCKN_03119	Murein	OuterMembrane
LCBGBCKN_01262	Ferric-anguibactin	OuterMembrane
LCBGBCKN_03368	Endonuclease	Unknown
LCBGBCKN_01181	Ferric	OuterMembrane
LCBGBCKN_02740	hypothetical	Cytoplasmic
LCBGBCKN_02125	Ketol-acid	Cytoplasmic
LCBGBCKN_00846	hypothetical	Unknown
LCBGBCKN_02846	hypothetical	Unknown
LCBGBCKN_03950	Beta-lactamase	Unknown
LCBGBCKN_02881	Hemolysin	OuterMembrane
LCBGBCKN_00671	hypothetical	OuterMembrane
LCBGBCKN_02024	hypothetical	Unknown
LCBGBCKN_03906	hypothetical	Unknown
LCBGBCKN_03405	hypothetical	Periplasmic
LCBGBCKN_00387	hypothetical	Cytoplasmic
LCBGBCKN_03012	Outer-membrane	Periplasmic
LCBGBCKN_02087	Outer	Unknown
LCBGBCKN_00675	Outer	OuterMembrane
LCBGBCKN_03215	hypothetical	Unknown
LCBGBCKN_02500	Outer	OuterMembrane
LCBGBCKN_03024	RNA	Cytoplasmic
LCBGBCKN_01056	Outer-membrane	Unknown
LCBGBCKN_02566	hypothetical	Unknown
LCBGBCKN_01387	Hippurate	Unknown
LCBGBCKN_00348	hypothetical	Unknown
LCBGBCKN_03260	FhuE	OuterMembrane
LCBGBCKN_03500	Putative	OuterMembrane
LCBGBCKN_01666	hypothetical	Unknown
LCBGBCKN_01304	hypothetical	OuterMembrane
LCBGBCKN_02831	hypothetical	Unknown
LCBGBCKN_03564	hypothetical	Unknown
LCBGBCKN_03069	hypothetical	Periplasmic
LCBGBCKN_01335	Glyceraldehyde-3-phosphate	Cytoplasmic
LCBGBCKN_01813	hypothetical	Periplasmic
LCBGBCKN_02810	Dihydrolipoyllysine-residue	Cytoplasmic
LCBGBCKN_03790	hypothetical	Unknown
LCBGBCKN_02687	Beta-lactamase	Unknown
LCBGBCKN_01198	FhuE	OuterMembrane
LCBGBCKN_03065	putative	CytoplasmicMembrane
LCBGBCKN_00841	hypothetical	Unknown
LCBGBCKN_03528	Beta-lactamase	Periplasmic
LCBGBCKN_01191	hypothetical	OuterMembrane
LCBGBCKN_01358	Periplasmic	Periplasmic
LCBGBCKN_02751	hypothetical	Unknown
LCBGBCKN_02107	hypothetical	Unknown
LCBGBCKN_03833	Ferric	OuterMembrane
LCBGBCKN_03896	hypothetical	Unknown
LCBGBCKN_03207	hypothetical	Unknown
LCBGBCKN_03719	hypothetical	Unknown
LCBGBCKN_00764	Malate:quinone	Cytoplasmic
LCBGBCKN_01781	NADP-dependent	Cytoplasmic
LCBGBCKN_02807	Ferrichrome	OuterMembrane
LCBGBCKN_02880	hypothetical	OuterMembrane
LCBGBCKN_03116	hypothetical	Unknown
LCBGBCKN_03880	putative	OuterMembrane
LCBGBCKN_02480	hypothetical	CytoplasmicMembrane
LCBGBCKN_02492	Porin	OuterMembrane
LCBGBCKN_01639	ATP	Cytoplasmic
LCBGBCKN_00935	N-acetyldiaminopimelate	CytoplasmicMembrane
LCBGBCKN_01740	Tyrosine-protein	CytoplasmicMembrane
LCBGBCKN_01624	Vitamin	OuterMembrane
LCBGBCKN_03506	hypothetical	Extracellular
LCBGBCKN_02852	hypothetical	Unknown
LCBGBCKN_00244	hypothetical	Extracellular
LCBGBCKN_02838	hypothetical	OuterMembrane
LCBGBCKN_00884	hypothetical	Cytoplasmic
