# Supplementary material for: Outer membrane vesicles generated by an exogenous bacteriophage lysin and protection against Acinetobacter baumannii infection
Source: J Nanobiotechnology. 2024 May 21;22:273. doi: 10.1186/s12951-024-02553-x (PMC11110425; doi:10.1186/s12951-024-02553-x)
Supplement: Supplementary file 4 — Supplementary Material 4. The predicted subcellular protein fractions of LOMVs. [file 12951_2024_2553_MOESM4_ESM.xlsx]

## Sheet: sheet1
Accession	Description	Subcelular locate
LCBGBCKN_02267	Phosphoenolpyruvate	Cytoplasmic
LCBGBCKN_00964	hypothetical	Cytoplasmic
LCBGBCKN_01370	hypothetical	Unknown
LCBGBCKN_01392	Tol-Pal	Periplasmic
LCBGBCKN_01356	Elongation	CytoplasmicMembrane
LCBGBCKN_01553	hypothetical	Unknown
LCBGBCKN_03319	hypothetical	Unknown
LCBGBCKN_03545	Ferric-anguibactin	OuterMembrane
LCBGBCKN_00442	DNA-directed	Cytoplasmic
LCBGBCKN_01528	hypothetical	Unknown
LCBGBCKN_00609	30S	Cytoplasmic
LCBGBCKN_03238	hypothetical	Unknown
LCBGBCKN_00685	50S	Cytoplasmic
LCBGBCKN_02455	3-methylmercaptopropionyl-CoA	Cytoplasmic
LCBGBCKN_01638	ATP	Cytoplasmic
LCBGBCKN_02393	UvrABC	Cytoplasmic
LCBGBCKN_00679	hypothetical	CytoplasmicMembrane
LCBGBCKN_02862	hypothetical	Extracellular
LCBGBCKN_01839	hypothetical	Unknown
LCBGBCKN_01214	hypothetical	Unknown
LCBGBCKN_02823	Metal-pseudopaline	OuterMembrane
LCBGBCKN_01121	30S	Cytoplasmic
LCBGBCKN_00261	Histidine	Cytoplasmic
LCBGBCKN_01425	DNA	Cytoplasmic
LCBGBCKN_02178	Phenylalanine--tRNA	Cytoplasmic
LCBGBCKN_01060	Outer	OuterMembrane
LCBGBCKN_02888	putative	Cytoplasmic
LCBGBCKN_00338	50S	Cytoplasmic
LCBGBCKN_02457	hypothetical	Periplasmic
LCBGBCKN_02082	Lipopolysaccharide	OuterMembrane
LCBGBCKN_02193	Aminopeptidase	Unknown
LCBGBCKN_01313	Isocitrate	Cytoplasmic
LCBGBCKN_01956	Protein	Extracellular
LCBGBCKN_00682	DNA-directed	Cytoplasmic
LCBGBCKN_02514	Cytochrome	CytoplasmicMembrane
LCBGBCKN_03857	Muconate	Cytoplasmic
LCBGBCKN_02723	Phosphoenolpyruvate	Cytoplasmic
LCBGBCKN_00593	Electron	Cytoplasmic
LCBGBCKN_03716	3-hydroxylaminophenol	Cytoplasmic
LCBGBCKN_03030	Citrate	Cytoplasmic
LCBGBCKN_01096	LPS-assembly	OuterMembrane
LCBGBCKN_01147	30S	Cytoplasmic
LCBGBCKN_00273	Energy-dependent	Cytoplasmic
LCBGBCKN_02769	Histidine	Cytoplasmic
LCBGBCKN_03427	Septum	Cytoplasmic
LCBGBCKN_03888	hypothetical	Unknown
LCBGBCKN_03621	hypothetical	Unknown
LCBGBCKN_00681	DNA-directed	Cytoplasmic
LCBGBCKN_03632	Porin	OuterMembrane
LCBGBCKN_00321	Bacterioferritin	Cytoplasmic
LCBGBCKN_00440	30S	Cytoplasmic
LCBGBCKN_00423	30S	Cytoplasmic
LCBGBCKN_01923	16S	Cytoplasmic
LCBGBCKN_00272	O-acetyl-L-homoserine	Cytoplasmic
LCBGBCKN_01355	Signal	CytoplasmicMembrane
LCBGBCKN_02116	Toxin	OuterMembrane
LCBGBCKN_03006	Multidrug	Unknown
LCBGBCKN_03038	Succinate--CoA	Cytoplasmic
LCBGBCKN_02564	3-hydroxyacyl-[acyl-carrier-protein]	Cytoplasmic
LCBGBCKN_00417	50S	Cytoplasmic
LCBGBCKN_00975	NADH-quinone	Cytoplasmic
LCBGBCKN_02015	hypothetical	OuterMembrane
LCBGBCKN_00386	3-methylmercaptopropionyl-CoA	Cytoplasmic
LCBGBCKN_03057	Riboflavin	Cytoplasmic
LCBGBCKN_02291	Methionine-binding	CytoplasmicMembrane
LCBGBCKN_00992	hypothetical	CytoplasmicMembrane
LCBGBCKN_00474	PhoH-like	Cytoplasmic
LCBGBCKN_03624	hypothetical	OuterMembrane
LCBGBCKN_00418	50S	Cytoplasmic
LCBGBCKN_03416	Metal-pseudopaline	OuterMembrane
LCBGBCKN_03500	Putative	OuterMembrane
LCBGBCKN_03034	Succinate	CytoplasmicMembrane
LCBGBCKN_00787	7-cyano-7-deazaguanine	Cytoplasmic
LCBGBCKN_03564	hypothetical	Unknown
LCBGBCKN_02831	hypothetical	Unknown
LCBGBCKN_02810	Dihydrolipoyllysine-residue	Cytoplasmic
LCBGBCKN_01813	hypothetical	Periplasmic
LCBGBCKN_00406	Glycerol-3-phosphate	CytoplasmicMembrane
LCBGBCKN_02687	Beta-lactamase	Unknown
LCBGBCKN_00387	hypothetical	Cytoplasmic
LCBGBCKN_01040	3-oxoacyl-[acyl-carrier-protein]	Unknown
LCBGBCKN_00675	Outer	OuterMembrane
LCBGBCKN_01056	Outer-membrane	Unknown
LCBGBCKN_03024	RNA	Cytoplasmic
LCBGBCKN_03090	Argininosuccinate	Cytoplasmic
LCBGBCKN_00978	NADH-quinone	Unknown
LCBGBCKN_02435	Branched-chain-amino-acid	Cytoplasmic
LCBGBCKN_00424	50S	Cytoplasmic
LCBGBCKN_02492	Porin	OuterMembrane
LCBGBCKN_01122	Integration	Cytoplasmic
LCBGBCKN_03880	putative	OuterMembrane
LCBGBCKN_01624	Vitamin	OuterMembrane
LCBGBCKN_02768	Urocanate	Cytoplasmic
LCBGBCKN_01639	ATP	Cytoplasmic
LCBGBCKN_01471	3-hydroxyadipyl-CoA	Cytoplasmic
LCBGBCKN_00561	Catalase-peroxidase	Cytoplasmic
LCBGBCKN_03472	Carbamoyl-phosphate	Unknown
LCBGBCKN_02232	hypothetical	Unknown
LCBGBCKN_03528	Beta-lactamase	Periplasmic
LCBGBCKN_02132	hypothetical	Unknown
LCBGBCKN_02115	Enoyl-[acyl-carrier-protein]	CytoplasmicMembrane
LCBGBCKN_03336	Anthranilate	Cytoplasmic
LCBGBCKN_02751	hypothetical	Unknown
LCBGBCKN_02446	Aspartate--tRNA(Asp/Asn)	Cytoplasmic
LCBGBCKN_01191	hypothetical	OuterMembrane
LCBGBCKN_01277	hypothetical	CytoplasmicMembrane
LCBGBCKN_02905	hypothetical	Cytoplasmic
LCBGBCKN_00968	hypothetical	Cytoplasmic
LCBGBCKN_03896	hypothetical	Unknown
LCBGBCKN_03833	Ferric	OuterMembrane
LCBGBCKN_02807	Ferrichrome	OuterMembrane
LCBGBCKN_03278	3-ketoacyl-CoA	Cytoplasmic
LCBGBCKN_03751	Dihydroorotase-like	Cytoplasmic
LCBGBCKN_01417	hypothetical	OuterMembrane
LCBGBCKN_01023	Bacterioferritin	Cytoplasmic
LCBGBCKN_03467	hypothetical	Unknown
LCBGBCKN_00441	30S	Cytoplasmic
LCBGBCKN_03442	Outer	OuterMembrane
LCBGBCKN_00315	Protein	Periplasmic
LCBGBCKN_03036	Dihydrolipoyllysine-residue	Cytoplasmic
LCBGBCKN_03431	putative	OuterMembrane
LCBGBCKN_01401	hypothetical	Unknown
LCBGBCKN_00455	Ribonuclease	Cytoplasmic
LCBGBCKN_00493	putative	OuterMembrane
LCBGBCKN_00530	DNA	Cytoplasmic
LCBGBCKN_03115	D-alanyl-D-alanine	Unknown
LCBGBCKN_00420	50S	Cytoplasmic
LCBGBCKN_03035	2-oxoglutarate	Cytoplasmic
LCBGBCKN_01314	hypothetical	Cytoplasmic
LCBGBCKN_03249	Proline--tRNA	Cytoplasmic
LCBGBCKN_02567	Outer	OuterMembrane
LCBGBCKN_02563	Acyl-[acyl-carrier-protein]--UDP-N-acetylglucosamine	Cytoplasmic
LCBGBCKN_03758	hypothetical	Unknown
LCBGBCKN_03701	Photosystem	OuterMembrane
LCBGBCKN_03910	hypothetical	Unknown
LCBGBCKN_02173	50S	Cytoplasmic
LCBGBCKN_03814	hypothetical	OuterMembrane
LCBGBCKN_01713	2-methylcitrate	Cytoplasmic
LCBGBCKN_01731	hypothetical	Cytoplasmic
LCBGBCKN_00663	Fatty	Cytoplasmic
LCBGBCKN_01472	3-oxoadipyl-CoA/3-oxo-5,6-dehydrosuberyl-CoA	Cytoplasmic
LCBGBCKN_01123	hypothetical	CytoplasmicMembrane
LCBGBCKN_01032	Ribosomal	Cytoplasmic
LCBGBCKN_02125	Ketol-acid	Cytoplasmic
LCBGBCKN_03636	Long-chain-fatty-acid--CoA	Cytoplasmic
LCBGBCKN_03405	hypothetical	Periplasmic
LCBGBCKN_03565	NADP-specific	Unknown
LCBGBCKN_01312	hypothetical	Cytoplasmic
LCBGBCKN_01728	UDP-N-acetylglucosamine--peptide	Unknown
LCBGBCKN_01470	1,2-epoxyphenylacetyl-CoA	Cytoplasmic
LCBGBCKN_02804	Inosine-5'-monophosphate	Cytoplasmic
LCBGBCKN_01533	Methylmalonyl-CoA	Cytoplasmic
LCBGBCKN_02881	Hemolysin	OuterMembrane
LCBGBCKN_03010	50S	Cytoplasmic
LCBGBCKN_02374	Renalase	Cytoplasmic
LCBGBCKN_03950	Beta-lactamase	Unknown
LCBGBCKN_01910	hypothetical	OuterMembrane
LCBGBCKN_00899	hypothetical	Extracellular
LCBGBCKN_02008	hypothetical	Unknown
LCBGBCKN_00691	hypothetical	OuterMembrane
LCBGBCKN_03762	hypothetical	Unknown
LCBGBCKN_03119	Murein	OuterMembrane
LCBGBCKN_01291	NADPH-dependent	Cytoplasmic
LCBGBCKN_00436	50S	Cytoplasmic
LCBGBCKN_02062	hypothetical	Cytoplasmic
LCBGBCKN_03739	Metalloprotease	Unknown
LCBGBCKN_01637	ATP	Cytoplasmic
LCBGBCKN_03561	Lon	Cytoplasmic
LCBGBCKN_01959	hypothetical	Unknown
LCBGBCKN_02530	HTH-type	Cytoplasmic
LCBGBCKN_02200	1,3-propanediol	Cytoplasmic
LCBGBCKN_03529	hypothetical	Unknown
LCBGBCKN_00292	Glutamate--tRNA	Cytoplasmic
LCBGBCKN_02811	Pyruvate	Cytoplasmic
LCBGBCKN_03584	HTH-type	Cytoplasmic
LCBGBCKN_03498	Metal-pseudopaline	OuterMembrane
LCBGBCKN_03458	Glutathione	Periplasmic
LCBGBCKN_03202	DNA	Cytoplasmic
LCBGBCKN_03583	Isocitrate	Cytoplasmic
LCBGBCKN_03689	30S	Cytoplasmic
LCBGBCKN_01400	hypothetical	Extracellular
LCBGBCKN_02179	Integration	Cytoplasmic
LCBGBCKN_00433	50S	Cytoplasmic
LCBGBCKN_01916	Bifunctional	Cytoplasmic
LCBGBCKN_02587	UDP-glucose	Cytoplasmic
LCBGBCKN_02800	hypothetical	OuterMembrane
LCBGBCKN_01351	hypothetical	Unknown
LCBGBCKN_01604	Taurine-binding	Periplasmic
LCBGBCKN_02159	Poly(A)	Cytoplasmic
LCBGBCKN_03005	Multidrug	CytoplasmicMembrane
LCBGBCKN_02506	GTP-binding	CytoplasmicMembrane
LCBGBCKN_00674	hypothetical	Unknown
LCBGBCKN_00709	Ferric	OuterMembrane
LCBGBCKN_00269	Protein	Cytoplasmic
LCBGBCKN_03061	cytosol	Cytoplasmic
LCBGBCKN_02270	Cytochrome	CytoplasmicMembrane
LCBGBCKN_00443	50S	Cytoplasmic
LCBGBCKN_02451	hypothetical	Unknown
LCBGBCKN_02625	hypothetical	Unknown
LCBGBCKN_02490	putative	Cytoplasmic
LCBGBCKN_01393	Peptidoglycan-associated	OuterMembrane
LCBGBCKN_02385	Single-stranded	Cytoplasmic
LCBGBCKN_01788	Acyl-coenzyme	CytoplasmicMembrane
LCBGBCKN_03329	Porin-like	OuterMembrane
LCBGBCKN_03730	hypothetical	Unknown
LCBGBCKN_02245	putative	CytoplasmicMembrane
LCBGBCKN_03488	hypothetical	Unknown
LCBGBCKN_03280	hypothetical	Cytoplasmic
LCBGBCKN_03965	Beta-lactamase	Periplasmic
LCBGBCKN_00429	50S	Cytoplasmic
LCBGBCKN_02269	Cytochrome	CytoplasmicMembrane
LCBGBCKN_02275	30S	Cytoplasmic
LCBGBCKN_01531	Acetyl-/propionyl-coenzyme	Cytoplasmic
LCBGBCKN_03969	hypothetical	Unknown
LCBGBCKN_03582	hypothetical	OuterMembrane
LCBGBCKN_01449	hypothetical	Unknown
LCBGBCKN_00608	Polyribonucleotide	Cytoplasmic
LCBGBCKN_03004	Outer	OuterMembrane
LCBGBCKN_03602	O-acyltransferase	Cytoplasmic
LCBGBCKN_03474	hypothetical	Cytoplasmic
LCBGBCKN_01754	Ubiquinone	Cytoplasmic
LCBGBCKN_03033	Succinate	CytoplasmicMembrane
LCBGBCKN_02123	Acetolactate	Cytoplasmic
LCBGBCKN_01862	hypothetical	Unknown
LCBGBCKN_02448	putative	OuterMembrane
LCBGBCKN_00313	Glutamate	Cytoplasmic
LCBGBCKN_03605	hypothetical	Unknown
LCBGBCKN_00680	hypothetical	CytoplasmicMembrane
LCBGBCKN_03659	60	Cytoplasmic
LCBGBCKN_00715	hypothetical	Unknown
LCBGBCKN_02120	LPS-assembly	Unknown
LCBGBCKN_02560	Protein	Cytoplasmic
LCBGBCKN_01550	Catalase	Cytoplasmic
LCBGBCKN_00354	hypothetical	Periplasmic
LCBGBCKN_00425	50S	Cytoplasmic
LCBGBCKN_01880	hypothetical	Cytoplasmic
LCBGBCKN_02465	Vitamin	OuterMembrane
LCBGBCKN_01796	30S	Cytoplasmic
LCBGBCKN_03195	Membrane	CytoplasmicMembrane
LCBGBCKN_01917	Aspartate/alanine	CytoplasmicMembrane
LCBGBCKN_03121	Lon	Cytoplasmic
LCBGBCKN_00363	Glutamate	Cytoplasmic
LCBGBCKN_01083	hypothetical	Unknown
LCBGBCKN_01921	hypothetical	Unknown
LCBGBCKN_02694	Protein	Unknown
LCBGBCKN_01300	hypothetical	CytoplasmicMembrane
LCBGBCKN_03410	hypothetical	OuterMembrane
LCBGBCKN_00614	hypothetical	Unknown
LCBGBCKN_00467	hypothetical	CytoplasmicMembrane
LCBGBCKN_01666	hypothetical	Unknown
LCBGBCKN_03279	hypothetical	Cytoplasmic
LCBGBCKN_03260	FhuE	OuterMembrane
LCBGBCKN_03039	Succinate--CoA	Cytoplasmic
LCBGBCKN_02582	D-amino	CytoplasmicMembrane
LCBGBCKN_01736	UDP-N-acetyl-2-amino-2-deoxy-D-glucuronate	Cytoplasmic
LCBGBCKN_01335	Glyceraldehyde-3-phosphate	Cytoplasmic
LCBGBCKN_01198	FhuE	OuterMembrane
LCBGBCKN_03790	hypothetical	Unknown
LCBGBCKN_03748	Ribosomal	Cytoplasmic
LCBGBCKN_02500	Outer	OuterMembrane
LCBGBCKN_02087	Outer	Unknown
LCBGBCKN_00271	Fatty	Cytoplasmic
LCBGBCKN_03953	Aminoglycoside	CytoplasmicMembrane
LCBGBCKN_01002	hypothetical	Unknown
LCBGBCKN_01696	D-amino	CytoplasmicMembrane
LCBGBCKN_00348	hypothetical	Unknown
LCBGBCKN_03523	Enolase	Cytoplasmic
LCBGBCKN_02235	3-demethoxyubiquinol	Cytoplasmic
LCBGBCKN_02880	hypothetical	OuterMembrane
LCBGBCKN_03619	Protein	Unknown
LCBGBCKN_01287	Diaminobutyrate--2-oxoglutarate	Cytoplasmic
LCBGBCKN_02700	Bifunctional	Cytoplasmic
LCBGBCKN_01740	Tyrosine-protein	CytoplasmicMembrane
LCBGBCKN_02852	hypothetical	Unknown
LCBGBCKN_03375	hypothetical	Unknown
LCBGBCKN_03506	hypothetical	Extracellular
LCBGBCKN_02188	DNA	Cytoplasmic
LCBGBCKN_00434	30S	Cytoplasmic
LCBGBCKN_02378	Succinate-semialdehyde	Cytoplasmic
LCBGBCKN_00422	50S	Cytoplasmic
LCBGBCKN_00631	Translation	Cytoplasmic
LCBGBCKN_01463	Bifunctional	Cytoplasmic
LCBGBCKN_03719	hypothetical	Unknown
LCBGBCKN_01781	NADP-dependent	Cytoplasmic
LCBGBCKN_00764	Malate:quinone	Cytoplasmic
LCBGBCKN_01325	hypothetical	Unknown
LCBGBCKN_00569	Ribonuclease	Cytoplasmic
LCBGBCKN_02781	6,7-dimethyl-8-ribityllumazine	Cytoplasmic
LCBGBCKN_03037	Dihydrolipoyl	Cytoplasmic
LCBGBCKN_02396	hypothetical	OuterMembrane
LCBGBCKN_01840	Penicillin-binding	Unknown
LCBGBCKN_01551	General	Cytoplasmic
LCBGBCKN_00664	3-ketoacyl-CoA	Cytoplasmic
LCBGBCKN_03752	Peptidoglycan-associated	OuterMembrane
LCBGBCKN_01870	Amidophosphoribosyltransferase	Cytoplasmic
LCBGBCKN_01738	hypothetical	OuterMembrane
LCBGBCKN_03101	Secretin	OuterMembrane
LCBGBCKN_02214	RNA-binding	Cytoplasmic
LCBGBCKN_02493	Quinoprotein	CytoplasmicMembrane
LCBGBCKN_02134	Aconitate	Cytoplasmic
LCBGBCKN_01085	30S	Cytoplasmic
LCBGBCKN_02376	putative	Unknown
LCBGBCKN_00312	Glutamate	Cytoplasmic
LCBGBCKN_02740	hypothetical	Cytoplasmic
LCBGBCKN_02276	50S	Cytoplasmic
LCBGBCKN_02786	hypothetical	Unknown
LCBGBCKN_03520	hypothetical	Unknown
LCBGBCKN_00346	D-3-phosphoglycerate	Cytoplasmic
LCBGBCKN_00432	50S	Cytoplasmic
LCBGBCKN_02181	Transcription	Cytoplasmic
LCBGBCKN_00439	30S	Cytoplasmic
LCBGBCKN_00431	30S	Cytoplasmic
LCBGBCKN_03589	Sulfate	Cytoplasmic
LCBGBCKN_00671	hypothetical	OuterMembrane
LCBGBCKN_03750	Aspartate	Cytoplasmic
LCBGBCKN_01785	Adenosylhomocysteinase	Cytoplasmic
LCBGBCKN_02233	Outer	OuterMembrane
LCBGBCKN_01165	DNA-binding	Cytoplasmic
LCBGBCKN_02155	GTP	Cytoplasmic
LCBGBCKN_01262	Ferric-anguibactin	OuterMembrane
LCBGBCKN_03855	hypothetical	Unknown
LCBGBCKN_03345	Penicillin	Unknown
LCBGBCKN_01181	Ferric	OuterMembrane
LCBGBCKN_01051	Ribose-phosphate	Cytoplasmic
