# Supplementary material for: Outer membrane vesicles generated by an exogenous bacteriophage lysin and protection against Acinetobacter baumannii infection
Source: J Nanobiotechnology. 2024 May 21;22:273. doi: 10.1186/s12951-024-02553-x (PMC11110425; doi:10.1186/s12951-024-02553-x)
Supplement: Supplementary file 5 — Supplementary Material 5. The GO analysis of nOMVs. [file 12951_2024_2553_MOESM5_ESM.xlsx]

## Sheet: sheet1
Protein ID	Protein Name	Biological Process	Cellular Component	Molecular Function
LCBGBCKN_00244	hypothetical protein	nucleic acid phosphodiester bond hydrolysis(GO:0090305)	--	endonuclease activity(GO:0004519);metal ion binding(GO:0046872);nucleic acid binding(GO:0003676)
LCBGBCKN_00269	Protein YhgF	nucleobase-containing compound metabolic process(GO:0006139)	--	nucleic acid binding(GO:0003676)
LCBGBCKN_00321	Bacterioferritin	cellular iron ion homeostasis(GO:0006879);iron ion transport(GO:0006826)	--	ferric iron binding(GO:0008199);ferroxidase activity(GO:0004322)
LCBGBCKN_00354	hypothetical protein	removal of superoxide radicals(GO:0019430)	--	metal ion binding(GO:0046872);superoxide dismutase activity(GO:0004784)
LCBGBCKN_00363	Glutamate dehydrogenase	cellular amino acid metabolic process(GO:0006520)	--	oxidoreductase activity, acting on the CH-NH2 group of donors, NAD or NADP as acceptor(GO:0016639)
LCBGBCKN_00420	50S ribosomal protein L2	translation(GO:0006412)	large ribosomal subunit(GO:0015934)	rRNA binding(GO:0019843);structural constituent of ribosome(GO:0003735);transferase activity(GO:0016740)
LCBGBCKN_00423	30S ribosomal protein S3	translation(GO:0006412)	small ribosomal subunit(GO:0015935)	mRNA binding(GO:0003729);rRNA binding(GO:0019843);structural constituent of ribosome(GO:0003735)
LCBGBCKN_00442	DNA-directed RNA polymerase subunit alpha	transcription, DNA-templated(GO:0006351)	--	DNA binding(GO:0003677);DNA-directed 5'-3' RNA polymerase activity(GO:0003899);protein dimerization activity(GO:0046983)
LCBGBCKN_00476	Soluble lytic murein transglycosylase	--	periplasmic space(GO:0042597)	hydrolase activity, hydrolyzing O-glycosyl compounds(GO:0004553)
LCBGBCKN_00477	hypothetical protein	RNA phosphodiester bond hydrolysis, endonucleolytic(GO:0090502)	membrane(GO:0016020)	RNA binding(GO:0003723);ribonuclease T2 activity(GO:0033897)
LCBGBCKN_00493	putative TonB-dependent receptor BfrD	siderophore transport(GO:0015891)	cell outer membrane(GO:0009279);integral component of membrane(GO:0016021)	iron ion binding(GO:0005506);signaling receptor activity(GO:0038023)
LCBGBCKN_00608	Polyribonucleotide nucleotidyltransferase	RNA phosphodiester bond hydrolysis, exonucleolytic(GO:0090503);RNA processing(GO:0006396);mRNA catabolic process(GO:0006402)	cytoplasm(GO:0005737)	3'-5'-exoribonuclease activity(GO:0000175);RNA binding(GO:0003723);magnesium ion binding(GO:0000287);polyribonucleotide nucleotidyltransferase activity(GO:0004654)
LCBGBCKN_00675	Outer membrane protein W	--	integral component of membrane(GO:0016021);outer membrane(GO:0019867)	--
LCBGBCKN_00681	DNA-directed RNA polymerase subunit beta'	transcription, DNA-templated(GO:0006351)	--	DNA binding(GO:0003677);DNA-directed 5'-3' RNA polymerase activity(GO:0003899)
LCBGBCKN_00682	DNA-directed RNA polymerase subunit beta	transcription, DNA-templated(GO:0006351)	--	DNA binding(GO:0003677);DNA-directed 5'-3' RNA polymerase activity(GO:0003899);ribonucleoside binding(GO:0032549)
LCBGBCKN_00701	Biosynthetic peptidoglycan transglycosylase	cell wall organization(GO:0071555);peptidoglycan biosynthetic process(GO:0009252);regulation of cell shape(GO:0008360)	integral component of membrane(GO:0016021);peptidoglycan-based cell wall(GO:0009274);plasma membrane(GO:0005886)	pentosyltransferase activity(GO:0016763)
LCBGBCKN_00707	Lipase 1	--	--	triglyceride lipase activity(GO:0004806)
LCBGBCKN_00709	Ferric enterobactin receptor	siderophore transport(GO:0015891)	cell outer membrane(GO:0009279)	iron ion binding(GO:0005506);signaling receptor activity(GO:0038023)
LCBGBCKN_00725	Aldose 1-epimerase	hexose metabolic process(GO:0019318)	periplasmic space(GO:0042597)	aldose 1-epimerase activity(GO:0004034);carbohydrate binding(GO:0030246)
LCBGBCKN_00751	Poly-beta-1,6-N-acetyl-D-glucosamine N-deacetylase	carbohydrate metabolic process(GO:0005975)	--	hydrolase activity, acting on carbon-nitrogen (but not peptide) bonds(GO:0016810)
LCBGBCKN_00764	Malate:quinone oxidoreductase	tricarboxylic acid cycle(GO:0006099)	cytoplasmic side of plasma membrane(GO:0009898);cytosol(GO:0005829);integral component of membrane(GO:0016021)	flavin adenine dinucleotide binding(GO:0050660);malate dehydrogenase (menaquinone) activity(GO:0052589);malate dehydrogenase (quinone) activity(GO:0008924)
LCBGBCKN_00935	N-acetyldiaminopimelate deacetylase	metabolic process(GO:0008152)	--	hydrolase activity(GO:0016787)
LCBGBCKN_01004	5'-methylthioadenosine/S-adenosylhomocysteine nucleosidase	nucleoside metabolic process(GO:0009116)	--	adenosylhomocysteine nucleosidase activity(GO:0008782);methylthioadenosine nucleosidase activity(GO:0008930)
LCBGBCKN_01056	Outer-membrane lipoprotein LolB	protein transport(GO:0015031)	cell outer membrane(GO:0009279)	--
LCBGBCKN_01060	Outer membrane protein assembly factor BamD	Gram-negative-bacterium-type cell outer membrane assembly(GO:0043165);protein insertion into membrane(GO:0051205)	cell outer membrane(GO:0009279)	--
LCBGBCKN_01085	30S ribosomal protein S7	ribosomal small subunit assembly(GO:0000028);translation(GO:0006412)	cytosolic small ribosomal subunit(GO:0022627)	mRNA binding(GO:0003729);rRNA binding(GO:0019843);structural constituent of ribosome(GO:0003735);tRNA binding(GO:0000049)
LCBGBCKN_01095	Chaperone SurA	Gram-negative-bacterium-type cell outer membrane assembly(GO:0043165);chaperone cofactor-dependent protein refolding(GO:0051085);maintenance of stationary phase(GO:0060274);protein peptidyl-prolyl isomerization(GO:0000413);protein stabilization(GO:0050821)	outer membrane-bounded periplasmic space(GO:0030288)	peptide binding(GO:0042277);peptidyl-prolyl cis-trans isomerase activity(GO:0003755);unfolded protein binding(GO:0051082)
LCBGBCKN_01096	LPS-assembly protein LptD	Gram-negative-bacterium-type cell outer membrane assembly(GO:0043165);lipopolysaccharide transport(GO:0015920);response to organic substance(GO:0010033)	cell outer membrane(GO:0009279)	--
LCBGBCKN_01139	Oligopeptidase A	proteolysis(GO:0006508)	--	metal ion binding(GO:0046872);metalloendopeptidase activity(GO:0004222)
LCBGBCKN_01181	Ferric aerobactin receptor	transport(GO:0006810)	cell outer membrane(GO:0009279)	signaling receptor activity(GO:0038023)
LCBGBCKN_01191	hypothetical protein	dephosphorylation(GO:0016311)	--	acid phosphatase activity(GO:0003993)
LCBGBCKN_01198	FhuE receptor	siderophore transport(GO:0015891)	cell outer membrane(GO:0009279)	iron ion binding(GO:0005506);signaling receptor activity(GO:0038023)
LCBGBCKN_01214	hypothetical protein	transport(GO:0006810)	--	--
LCBGBCKN_01262	Ferric-anguibactin receptor FatA	siderophore transport(GO:0015891)	cell outer membrane(GO:0009279)	iron ion binding(GO:0005506);signaling receptor activity(GO:0038023)
LCBGBCKN_01304	hypothetical protein	proteolysis(GO:0006508)	--	metal ion binding(GO:0046872);metalloendopeptidase activity(GO:0004222)
LCBGBCKN_01335	Glyceraldehyde-3-phosphate dehydrogenase-like protein	glucose metabolic process(GO:0006006)	--	NAD binding(GO:0051287);NADP binding(GO:0050661);glyceraldehyde-3-phosphate dehydrogenase (NAD+) (phosphorylating) activity(GO:0004365)
LCBGBCKN_01358	Periplasmic pH-dependent serine endoprotease DegQ	proteolysis(GO:0006508)	--	serine-type endopeptidase activity(GO:0004252)
LCBGBCKN_01370	hypothetical protein	--	integral component of membrane(GO:0016021)	--
LCBGBCKN_01384	Deoxyguanosinetriphosphate triphosphohydrolase	GTP metabolic process(GO:0046039)	--	dGTPase activity(GO:0008832);magnesium ion binding(GO:0000287)
LCBGBCKN_01387	Hippurate hydrolase	proteolysis(GO:0006508)	--	carboxypeptidase activity(GO:0004180)
LCBGBCKN_01392	Tol-Pal system protein TolB	protein import(GO:0017038)	periplasmic space(GO:0042597)	--
LCBGBCKN_01393	Peptidoglycan-associated lipoprotein	--	cell outer membrane(GO:0009279);integral component of membrane(GO:0016021)	--
LCBGBCKN_01400	hypothetical protein	--	membrane(GO:0016020)	--
LCBGBCKN_01401	hypothetical protein	--	integral component of membrane(GO:0016021)	--
LCBGBCKN_01550	Catalase HPII	cellular oxidant detoxification(GO:0098869);response to oxidative stress(GO:0006979)	--	catalase activity(GO:0004096);heme binding(GO:0020037);metal ion binding(GO:0046872)
LCBGBCKN_01624	Vitamin B12 transporter BtuB	transport(GO:0006810)	cell outer membrane(GO:0009279)	signaling receptor activity(GO:0038023)
LCBGBCKN_01637	ATP synthase subunit beta 1	plasma membrane ATP synthesis coupled proton transport(GO:0042777);proton transmembrane transport(GO:1902600)	plasma membrane(GO:0005886);proton-transporting ATP synthase complex, catalytic core F(1)(GO:0045261)	ATP binding(GO:0005524);proton-transporting ATP synthase activity, rotational mechanism(GO:0046933)
LCBGBCKN_01639	ATP synthase subunit alpha	plasma membrane ATP synthesis coupled proton transport(GO:0042777);proton transmembrane transport(GO:1902600)	plasma membrane(GO:0005886);proton-transporting ATP synthase complex, catalytic core F(1)(GO:0045261)	ATP binding(GO:0005524);proton-transporting ATP synthase activity, rotational mechanism(GO:0046933);proton-transporting ATPase activity, rotational mechanism(GO:0046961)
LCBGBCKN_01738	hypothetical protein	polysaccharide transport(GO:0015774)	membrane(GO:0016020)	polysaccharide transmembrane transporter activity(GO:0015159)
LCBGBCKN_01740	Tyrosine-protein kinase ptk	extracellular polysaccharide biosynthetic process(GO:0045226);lipopolysaccharide biosynthetic process(GO:0009103);peptidyl-tyrosine phosphorylation(GO:0018108)	integral component of membrane(GO:0016021);plasma membrane(GO:0005886)	ATP binding(GO:0005524);non-membrane spanning protein tyrosine kinase activity(GO:0004715);transmembrane receptor protein tyrosine kinase activity(GO:0004714)
LCBGBCKN_01742	putative FKBP-type peptidyl-prolyl cis-trans isomerase FkpA	protein folding(GO:0006457);protein peptidyl-prolyl isomerization(GO:0000413)	membrane(GO:0016020)	peptidyl-prolyl cis-trans isomerase activity(GO:0003755)
LCBGBCKN_01781	NADP-dependent malic enzyme	malate metabolic process(GO:0006108)	cytosol(GO:0005829)	NAD binding(GO:0051287);malate dehydrogenase (decarboxylating) (NAD+) activity(GO:0004471);malate dehydrogenase (decarboxylating) (NADP+) activity(GO:0004473);manganese ion binding(GO:0030145);oxaloacetate decarboxylase activity(GO:0008948);phosphate acetyltransferase activity(GO:0008959)
LCBGBCKN_01785	Adenosylhomocysteinase	one-carbon metabolic process(GO:0006730)	cytoplasm(GO:0005737)	adenosylhomocysteinase activity(GO:0004013)
LCBGBCKN_01788	Acyl-coenzyme A dehydrogenase	fatty acid beta-oxidation using acyl-CoA dehydrogenase(GO:0033539)	integral component of membrane(GO:0016021)	acyl-CoA dehydrogenase activity(GO:0003995);flavin adenine dinucleotide binding(GO:0050660)
LCBGBCKN_01804	Membrane-bound lytic murein transglycosylase B	metabolic process(GO:0008152)	--	hydrolase activity, acting on glycosyl bonds(GO:0016798);lytic transglycosylase activity(GO:0008933);protein binding(GO:0005515)
LCBGBCKN_01813	hypothetical protein	lipid catabolic process(GO:0016042)	--	triglyceride lipase activity(GO:0004806)
LCBGBCKN_01840	Penicillin-binding protein 1B	cell wall organization(GO:0071555);peptidoglycan biosynthetic process(GO:0009252);proteolysis(GO:0006508);regulation of cell shape(GO:0008360);response to antibiotic(GO:0046677)	integral component of membrane(GO:0016021);peptidoglycan-based cell wall(GO:0009274)	penicillin binding(GO:0008658);peptidase activity(GO:0008233);peptidoglycan glycosyltransferase activity(GO:0008955)
LCBGBCKN_01874	Beta-barrel assembly-enhancing protease	chaperone-mediated protein folding(GO:0061077);proteolysis(GO:0006508)	membrane(GO:0016020);periplasmic space(GO:0042597)	metalloendopeptidase activity(GO:0004222);zinc ion binding(GO:0008270)
LCBGBCKN_01916	Bifunctional aspartate aminotransferase and L-aspartate beta-decarboxylase	alanine biosynthetic process(GO:0006523);aspartate metabolic process(GO:0006531)	--	L-aspartate:2-oxoglutarate aminotransferase activity(GO:0004069);L-phenylalanine:2-oxoglutarate aminotransferase activity(GO:0080130);aspartate 4-decarboxylase activity(GO:0047688);pyridoxal phosphate binding(GO:0030170)
LCBGBCKN_02076	Tail-specific protease	proteolysis(GO:0006508)	--	serine-type peptidase activity(GO:0008236)
LCBGBCKN_02087	Outer membrane protein assembly factor BamB	Gram-negative-bacterium-type cell outer membrane assembly(GO:0043165);protein insertion into membrane(GO:0051205)	cell outer membrane(GO:0009279)	--
LCBGBCKN_02107	hypothetical protein	--	--	transferase activity(GO:0016740)
LCBGBCKN_02116	Toxin and drug export protein A	transport(GO:0006810)	cell outer membrane(GO:0009279);integral component of membrane(GO:0016021)	lipid binding(GO:0008289);transporter activity(GO:0005215)
LCBGBCKN_02120	LPS-assembly lipoprotein LptE	Gram-negative-bacterium-type cell outer membrane assembly(GO:0043165)	cell outer membrane(GO:0009279)	--
LCBGBCKN_02125	Ketol-acid reductoisomerase (NADP(+))	isoleucine biosynthetic process(GO:0009097);valine biosynthetic process(GO:0009099)	--	isomerase activity(GO:0016853);ketol-acid reductoisomerase activity(GO:0004455)
LCBGBCKN_02233	Outer membrane protein assembly factor BamA	--	cell outer membrane(GO:0009279);integral component of membrane(GO:0016021)	--
LCBGBCKN_02269	Cytochrome bo(3) ubiquinol oxidase subunit 2	electron transport chain(GO:0022900);proton transmembrane transport(GO:1902600)	integral component of membrane(GO:0016021);plasma membrane(GO:0005886);respirasome(GO:0070469)	copper ion binding(GO:0005507);cytochrome bo3 ubiquinol oxidase activity(GO:0009486);cytochrome-c oxidase activity(GO:0004129)
LCBGBCKN_02270	Cytochrome bo(3) ubiquinol oxidase subunit 1	aerobic respiration(GO:0009060);proton transmembrane transport(GO:1902600)	integral component of membrane(GO:0016021);respirasome(GO:0070469)	cytochrome-c oxidase activity(GO:0004129);heme binding(GO:0020037);iron ion binding(GO:0005506);oxidoreductase activity, acting on diphenols and related substances as donors, oxygen as acceptor(GO:0016682)
LCBGBCKN_02396	hypothetical protein	modulation by symbiont of host apoptotic process(GO:0052150)	--	--
LCBGBCKN_02465	Vitamin B12 transporter BtuB	transport(GO:0006810)	membrane(GO:0016020)	signaling receptor activity(GO:0038023)
LCBGBCKN_02492	Porin B	carbohydrate transport(GO:0008643)	integral component of membrane(GO:0016021)	transporter activity(GO:0005215)
LCBGBCKN_02493	Quinoprotein glucose dehydrogenase	--	integral component of membrane(GO:0016021);outer membrane-bounded periplasmic space(GO:0030288);plasma membrane(GO:0005886)	quinone binding(GO:0048038);quinoprotein glucose dehydrogenase activity(GO:0008876)
LCBGBCKN_02500	Outer membrane protein Omp38	ion transport(GO:0006811);transmembrane transport(GO:0055085)	cell outer membrane(GO:0009279);pore complex(GO:0046930)	porin activity(GO:0015288)
LCBGBCKN_02546	Quinoprotein glucose dehydrogenase B	carbohydrate metabolic process(GO:0005975)	--	metal ion binding(GO:0046872);quinone binding(GO:0048038);quinoprotein glucose dehydrogenase activity(GO:0008876)
LCBGBCKN_02562	Cell division coordinator CpoB	protein trimerization(GO:0070206)	--	--
LCBGBCKN_02566	hypothetical protein	--	--	unfolded protein binding(GO:0051082)
LCBGBCKN_02567	Outer membrane protein assembly factor BamA	Gram-negative-bacterium-type cell outer membrane assembly(GO:0043165);protein insertion into membrane(GO:0051205)	cell outer membrane(GO:0009279);integral component of membrane(GO:0016021)	--
LCBGBCKN_02622	hypothetical protein	--	integral component of membrane(GO:0016021)	--
LCBGBCKN_02629	Glutaminase-asparaginase	asparagine metabolic process(GO:0006528)	periplasmic space(GO:0042597)	asparaginase activity(GO:0004067);glutamin-(asparagin-)ase activity(GO:0050417);transferase activity(GO:0016740)
LCBGBCKN_02655	Glutamate/aspartate import solute-binding protein	ionotropic glutamate receptor signaling pathway(GO:0035235)	membrane(GO:0016020)	ionotropic glutamate receptor activity(GO:0004970)
LCBGBCKN_02687	Beta-lactamase OXA-133	--	--	beta-lactamase activity(GO:0008800);penicillin binding(GO:0008658)
LCBGBCKN_02740	hypothetical protein	--	--	hydrolase activity(GO:0016787)
LCBGBCKN_02781	6,7-dimethyl-8-ribityllumazine synthase	riboflavin biosynthetic process(GO:0009231)	riboflavin synthase complex(GO:0009349)	6,7-dimethyl-8-ribityllumazine synthase activity(GO:0000906);ligase activity(GO:0016874);transferase activity(GO:0016740)
LCBGBCKN_02807	Ferrichrome outer membrane transporter/phage receptor	siderophore transport(GO:0015891)	cell outer membrane(GO:0009279)	iron ion binding(GO:0005506);signaling receptor activity(GO:0038023)
LCBGBCKN_02810	Dihydrolipoyllysine-residue acetyltransferase component of pyruvate dehydrogenase complex	metabolic process(GO:0008152)	--	dihydrolipoyllysine-residue acetyltransferase activity(GO:0004742)
LCBGBCKN_02811	Pyruvate dehydrogenase E1 component	--	--	pyruvate dehydrogenase (acetyl-transferring) activity(GO:0004739)
LCBGBCKN_02823	Metal-pseudopaline receptor CntO	siderophore transport(GO:0015891)	cell outer membrane(GO:0009279)	iron ion binding(GO:0005506);signaling receptor activity(GO:0038023)
LCBGBCKN_02838	hypothetical protein	--	cell outer membrane(GO:0009279)	--
LCBGBCKN_02862	hypothetical protein	cyclic nucleotide biosynthetic process(GO:0009190);intracellular signal transduction(GO:0035556)	integral component of membrane(GO:0016021);intracellular anatomical structure(GO:0005622)	calcium ion binding(GO:0005509);phosphorus-oxygen lyase activity(GO:0016849)
LCBGBCKN_02880	hypothetical protein	nucleic acid phosphodiester bond hydrolysis(GO:0090305)	integral component of membrane(GO:0016021)	endonuclease activity(GO:0004519)
LCBGBCKN_02881	Hemolysin transporter protein ShlB	protein transport(GO:0015031)	--	--
LCBGBCKN_02886	Quinoprotein glucose dehydrogenase B	carbohydrate metabolic process(GO:0005975)	--	metal ion binding(GO:0046872);quinone binding(GO:0048038);quinoprotein glucose dehydrogenase activity(GO:0008876)
LCBGBCKN_02900	Acetyl esterase	metabolic process(GO:0008152)	--	hydrolase activity(GO:0016787)
LCBGBCKN_03004	Outer membrane protein OprM	transport(GO:0006810)	cell outer membrane(GO:0009279);integral component of membrane(GO:0016021)	lipid binding(GO:0008289);transporter activity(GO:0005215)
LCBGBCKN_03012	Outer-membrane lipoprotein carrier protein	lipoprotein transport(GO:0042953);protein transport(GO:0015031)	periplasmic space(GO:0042597)	--
LCBGBCKN_03024	RNA polymerase sigma factor RpoD	regulation of transcription, DNA-templated(GO:0006355);transcription initiation from bacterial-type RNA polymerase promoter(GO:0001123)	cytoplasm(GO:0005737)	DNA binding(GO:0003677);DNA-binding transcription factor activity(GO:0003700);sigma factor activity(GO:0016987);transferase activity(GO:0016740)
LCBGBCKN_03030	Citrate synthase	tricarboxylic acid cycle(GO:0006099)	tricarboxylic acid cycle enzyme complex(GO:0045239)	citrate (Si)-synthase activity(GO:0004108)
LCBGBCKN_03035	2-oxoglutarate dehydrogenase E1 component	tricarboxylic acid cycle(GO:0006099)	--	oxoglutarate dehydrogenase (succinyl-transferring) activity(GO:0004591);thiamine pyrophosphate binding(GO:0030976)
LCBGBCKN_03036	Dihydrolipoyllysine-residue succinyltransferase component of 2-oxoglutarate dehydrogenase complex	L-lysine catabolic process to acetyl-CoA via saccharopine(GO:0033512);tricarboxylic acid cycle(GO:0006099)	oxoglutarate dehydrogenase complex(GO:0045252)	dihydrolipoyllysine-residue succinyltransferase activity(GO:0004149)
LCBGBCKN_03037	Dihydrolipoyl dehydrogenase	cell redox homeostasis(GO:0045454);glycolytic process(GO:0006096)	--	dihydrolipoyl dehydrogenase activity(GO:0004148);flavin adenine dinucleotide binding(GO:0050660)
LCBGBCKN_03038	Succinate--CoA ligase [ADP-forming] subunit beta	tricarboxylic acid cycle(GO:0006099)	--	ATP binding(GO:0005524);magnesium ion binding(GO:0000287);manganese ion binding(GO:0030145);succinate-CoA ligase (ADP-forming) activity(GO:0004775)
LCBGBCKN_03061	cytosol aminopeptidase	proteolysis(GO:0006508)	cytoplasm(GO:0005737)	aminopeptidase activity(GO:0004177);manganese ion binding(GO:0030145);metalloexopeptidase activity(GO:0008235)
LCBGBCKN_03065	putative CtpA-like serine protease	proteolysis(GO:0006508)	--	serine-type peptidase activity(GO:0008236)
LCBGBCKN_03069	hypothetical protein	proteolysis(GO:0006508)	--	serine-type D-Ala-D-Ala carboxypeptidase activity(GO:0009002)
LCBGBCKN_03101	Secretin XcpQ	protein secretion by the type II secretion system(GO:0015628)	cell outer membrane(GO:0009279);type II protein secretion system complex(GO:0015627)	--
LCBGBCKN_03115	D-alanyl-D-alanine carboxypeptidase DacA	proteolysis(GO:0006508)	--	serine-type D-Ala-D-Ala carboxypeptidase activity(GO:0009002)
LCBGBCKN_03119	Murein hydrolase activator NlpD	--	integral component of membrane(GO:0016021)	hydrolase activity(GO:0016787)
LCBGBCKN_03176	Tn3 family transposase TnXax1	--	--	glycosyltransferase activity(GO:0016757)
LCBGBCKN_03238	hypothetical protein	response to toxic substance(GO:0009636)	membrane(GO:0016020)	--
LCBGBCKN_03255	putative thiol:disulfide interchange protein DsbC	cell redox homeostasis(GO:0045454)	--	--
LCBGBCKN_03260	FhuE receptor	siderophore transport(GO:0015891)	cell outer membrane(GO:0009279)	iron ion binding(GO:0005506);signaling receptor activity(GO:0038023)
LCBGBCKN_03329	Porin-like protein NicP	transmembrane transport(GO:0055085)	integral component of membrane(GO:0016021)	porin activity(GO:0015288)
LCBGBCKN_03345	Penicillin G acylase	antibiotic biosynthetic process(GO:0017000)	--	hydrolase activity, acting on carbon-nitrogen (but not peptide) bonds, in linear amides(GO:0016811)
LCBGBCKN_03368	Endonuclease YhcR	dephosphorylation(GO:0016311);nucleotide catabolic process(GO:0009166)	--	5'-nucleotidase activity(GO:0008253);nucleotide binding(GO:0000166)
LCBGBCKN_03410	hypothetical protein	peptidoglycan metabolic process(GO:0000270)	membrane(GO:0016020)	hydrolase activity, acting on glycosyl bonds(GO:0016798);lytic transglycosylase activity(GO:0008933)
LCBGBCKN_03416	Metal-pseudopaline receptor CntO	siderophore transport(GO:0015891)	cell outer membrane(GO:0009279)	iron ion binding(GO:0005506);signaling receptor activity(GO:0038023)
LCBGBCKN_03431	putative lipoprotein YiaD	--	cell outer membrane(GO:0009279);integral component of membrane(GO:0016021)	--
LCBGBCKN_03442	Outer membrane protein assembly factor BamE	Gram-negative-bacterium-type cell outer membrane assembly(GO:0043165);protein insertion into membrane(GO:0051205)	cell outer membrane(GO:0009279)	--
LCBGBCKN_03458	Glutathione hydrolase proenzyme	glutathione metabolic process(GO:0006749)	--	--
LCBGBCKN_03467	hypothetical protein	proteolysis(GO:0006508)	--	metallopeptidase activity(GO:0008237)
LCBGBCKN_03498	Metal-pseudopaline receptor CntO	siderophore transport(GO:0015891)	cell outer membrane(GO:0009279)	iron ion binding(GO:0005506);signaling receptor activity(GO:0038023)
LCBGBCKN_03500	Putative phospholipase A1	lipid metabolic process(GO:0006629)	integral component of cell outer membrane(GO:0045203)	1-acyl-2-lysophosphatidylserine acylhydrolase activity(GO:0052740);calcium ion binding(GO:0005509);phosphatidylserine 1-acylhydrolase activity(GO:0052739);phospholipase A1 activity(GO:0008970);phospholipase A2 activity(GO:0004623)
LCBGBCKN_03506	hypothetical protein	--	integral component of membrane(GO:0016021)	--
LCBGBCKN_03528	Beta-lactamase	antibiotic catabolic process(GO:0017001);response to antibiotic(GO:0046677)	outer membrane-bounded periplasmic space(GO:0030288)	beta-lactamase activity(GO:0008800)
LCBGBCKN_03533	hypothetical protein	--	--	transferase activity(GO:0016740)
LCBGBCKN_03545	Ferric-anguibactin receptor FatA	siderophore transport(GO:0015891)	cell outer membrane(GO:0009279);integral component of membrane(GO:0016021)	iron ion binding(GO:0005506);signaling receptor activity(GO:0038023)
LCBGBCKN_03621	hypothetical protein	lipid metabolic process(GO:0006629)	--	hydrolase activity(GO:0016787)
LCBGBCKN_03624	hypothetical protein	transmembrane transport(GO:0055085)	membrane(GO:0016020)	porin activity(GO:0015288)
LCBGBCKN_03632	Porin D	transmembrane transport(GO:0055085)	integral component of membrane(GO:0016021)	porin activity(GO:0015288)
LCBGBCKN_03653	hypothetical protein	--	membrane(GO:0016020);periplasmic space(GO:0042597)	hydrolase activity, hydrolyzing O-glycosyl compounds(GO:0004553)
LCBGBCKN_03659	60 kDa chaperonin	protein refolding(GO:0042026)	cytoplasm(GO:0005737)	ATP binding(GO:0005524);unfolded protein binding(GO:0051082)
LCBGBCKN_03662	Glycerophosphodiester phosphodiesterase, periplasmic	lipid metabolic process(GO:0006629)	--	glycerophosphodiester phosphodiesterase activity(GO:0008889)
LCBGBCKN_03701	Photosystem I P700 chlorophyll a apoprotein A2	--	cell outer membrane(GO:0009279);integral component of membrane(GO:0016021)	--
LCBGBCKN_03712	Aminopeptidase N	proteolysis(GO:0006508)	--	aminopeptidase activity(GO:0004177);metallopeptidase activity(GO:0008237);zinc ion binding(GO:0008270)
LCBGBCKN_03716	3-hydroxylaminophenol mutase	benzene-containing compound metabolic process(GO:0042537);glutamine biosynthetic process(GO:0006542);nitrogen fixation(GO:0009399)	cytoplasm(GO:0005737)	3-(hydroxyamino)phenol mutase activity(GO:0034022);ATP binding(GO:0005524);glutamate-ammonia ligase activity(GO:0004356)
LCBGBCKN_03719	hypothetical protein	lipid catabolic process(GO:0016042)	--	triglyceride lipase activity(GO:0004806)
LCBGBCKN_03739	Metalloprotease LoiP	proteolysis(GO:0006508)	--	metalloendopeptidase activity(GO:0004222)
LCBGBCKN_03762	hypothetical protein	virion assembly(GO:0019068)	viral capsid(GO:0019028)	structural molecule activity(GO:0005198)
LCBGBCKN_03833	Ferric aerobactin receptor	cell surface receptor signaling pathway(GO:0007166);siderophore transport(GO:0015891)	cell outer membrane(GO:0009279)	iron ion binding(GO:0005506);siderophore uptake transmembrane transporter activity(GO:0015344);signaling receptor activity(GO:0038023)
LCBGBCKN_03880	putative TonB-dependent receptor	transport(GO:0006810)	cell outer membrane(GO:0009279)	signaling receptor activity(GO:0038023)
LCBGBCKN_03950	Beta-lactamase OXA-133	--	--	hydrolase activity(GO:0016787);penicillin binding(GO:0008658)
LCBGBCKN_03965	Beta-lactamase TEM	beta-lactam antibiotic catabolic process(GO:0030655);response to antibiotic(GO:0046677)	--	beta-lactamase activity(GO:0008800);protein binding(GO:0005515)

## Sheet: 表头说明
Header	Implication
Protein ID	蛋白质的登录号或ID，可在对应官网上查找蛋白的详细信息
Protein Name	描述蛋白质生物特征或功能的词汇，帮助读者更好地理解蛋白的功能
Biological Process	蛋白质在GO数据库中的“生物进程”本体中的所有注释的GO
Cellular Component	蛋白质在GO数据库中的“细胞组成”本体中的所有注释的GO
Molecular Function	蛋白质在GO数据库中的”分子功能“本体中的所有注释的GO
