# Supplementary material for: Outer membrane vesicles generated by an exogenous bacteriophage lysin and protection against Acinetobacter baumannii infection
Source: J Nanobiotechnology. 2024 May 21;22:273. doi: 10.1186/s12951-024-02553-x (PMC11110425; doi:10.1186/s12951-024-02553-x)
Supplement: Supplementary file 6 — Supplementary Material 6. The GO analysis of LOMVs. [file 12951_2024_2553_MOESM6_ESM.xlsx]

## Sheet: sheet1
Protein ID	Protein Name	Biological Process	Cellular Component	Molecular Function
LCBGBCKN_00261	Histidine biosynthesis bifunctional protein HisB	histidine biosynthetic process(GO:0000105)	cytoplasm(GO:0005737)	imidazoleglycerol-phosphate dehydratase activity(GO:0004424)
LCBGBCKN_00269	Protein YhgF	nucleobase-containing compound metabolic process(GO:0006139)	--	nucleic acid binding(GO:0003676)
LCBGBCKN_00271	Fatty acyl-CoA reductase	lipid metabolic process(GO:0006629)	--	oxidoreductase activity, acting on the aldehyde or oxo group of donors, NAD or NADP as acceptor(GO:0016620)
LCBGBCKN_00272	O-acetyl-L-homoserine sulfhydrylase	'de novo' L-methionine biosynthetic process(GO:0071266)	--	O-acetylhomoserine aminocarboxypropyltransferase activity(GO:0003961);hydrolase activity(GO:0016787);pyridoxal phosphate binding(GO:0030170)
LCBGBCKN_00273	Energy-dependent translational throttle protein EttA	xenobiotic transmembrane transport(GO:0006855);xenobiotic transport(GO:0042908)	--	ABC-type xenobiotic transporter activity(GO:0008559);ATP binding(GO:0005524)
LCBGBCKN_00292	Glutamate--tRNA ligase	glutamyl-tRNA aminoacylation(GO:0006424)	cytoplasm(GO:0005737)	ATP binding(GO:0005524);glutamate-tRNA ligase activity(GO:0004818);tRNA binding(GO:0000049)
LCBGBCKN_00312	Glutamate synthase [NADPH] large chain	glutamate biosynthetic process(GO:0006537);glutamine metabolic process(GO:0006541)	--	glutamate synthase (NADPH) activity(GO:0004355);transferase activity(GO:0016740)
LCBGBCKN_00313	Glutamate synthase [NADPH] small chain	glutamate biosynthetic process(GO:0006537)	--	glutamate synthase (NADPH) activity(GO:0004355);iron-sulfur cluster binding(GO:0051536)
LCBGBCKN_00321	Bacterioferritin	cellular iron ion homeostasis(GO:0006879);iron ion transport(GO:0006826)	--	ferric iron binding(GO:0008199);ferroxidase activity(GO:0004322)
LCBGBCKN_00338	50S ribosomal protein L19	translation(GO:0006412)	ribosome(GO:0005840)	structural constituent of ribosome(GO:0003735)
LCBGBCKN_00346	D-3-phosphoglycerate dehydrogenase	L-serine biosynthetic process(GO:0006564)	--	NAD binding(GO:0051287);amino acid binding(GO:0016597);phosphoglycerate dehydrogenase activity(GO:0004617)
LCBGBCKN_00354	hypothetical protein	removal of superoxide radicals(GO:0019430)	--	metal ion binding(GO:0046872);superoxide dismutase activity(GO:0004784)
LCBGBCKN_00363	Glutamate dehydrogenase	cellular amino acid metabolic process(GO:0006520)	--	oxidoreductase activity, acting on the CH-NH2 group of donors, NAD or NADP as acceptor(GO:0016639)
LCBGBCKN_00386	3-methylmercaptopropionyl-CoA dehydrogenase	--	--	acyl-CoA dehydrogenase activity(GO:0003995);flavin adenine dinucleotide binding(GO:0050660)
LCBGBCKN_00406	Glycerol-3-phosphate acyltransferase	CDP-diacylglycerol biosynthetic process(GO:0016024)	plasma membrane(GO:0005886)	glycerol-3-phosphate O-acyltransferase activity(GO:0004366)
LCBGBCKN_00417	50S ribosomal protein L3	translation(GO:0006412)	ribosome(GO:0005840)	rRNA binding(GO:0019843);structural constituent of ribosome(GO:0003735)
LCBGBCKN_00418	50S ribosomal protein L4	translation(GO:0006412)	ribosome(GO:0005840)	rRNA binding(GO:0019843);structural constituent of ribosome(GO:0003735)
LCBGBCKN_00420	50S ribosomal protein L2	translation(GO:0006412)	large ribosomal subunit(GO:0015934)	rRNA binding(GO:0019843);structural constituent of ribosome(GO:0003735);transferase activity(GO:0016740)
LCBGBCKN_00422	50S ribosomal protein L22	translation(GO:0006412)	cytosolic large ribosomal subunit(GO:0022625)	rRNA binding(GO:0019843);structural constituent of ribosome(GO:0003735)
LCBGBCKN_00423	30S ribosomal protein S3	translation(GO:0006412)	small ribosomal subunit(GO:0015935)	mRNA binding(GO:0003729);rRNA binding(GO:0019843);structural constituent of ribosome(GO:0003735)
LCBGBCKN_00424	50S ribosomal protein L16	translation(GO:0006412)	ribosome(GO:0005840)	rRNA binding(GO:0019843);structural constituent of ribosome(GO:0003735);tRNA binding(GO:0000049)
LCBGBCKN_00425	50S ribosomal protein L29	translation(GO:0006412)	ribosome(GO:0005840)	structural constituent of ribosome(GO:0003735)
LCBGBCKN_00429	50S ribosomal protein L5	translation(GO:0006412)	ribosome(GO:0005840)	rRNA binding(GO:0019843);structural constituent of ribosome(GO:0003735);tRNA binding(GO:0000049)
LCBGBCKN_00431	30S ribosomal protein S8	translation(GO:0006412)	ribosome(GO:0005840)	rRNA binding(GO:0019843);structural constituent of ribosome(GO:0003735)
LCBGBCKN_00432	50S ribosomal protein L6	cytoplasmic translation(GO:0002181)	cytosolic large ribosomal subunit(GO:0022625)	rRNA binding(GO:0019843);structural constituent of ribosome(GO:0003735)
LCBGBCKN_00433	50S ribosomal protein L18	translation(GO:0006412)	ribosome(GO:0005840)	rRNA binding(GO:0019843);structural constituent of ribosome(GO:0003735)
LCBGBCKN_00434	30S ribosomal protein S5	translation(GO:0006412)	cytosolic small ribosomal subunit(GO:0022627)	rRNA binding(GO:0019843);structural constituent of ribosome(GO:0003735)
LCBGBCKN_00436	50S ribosomal protein L15	translation(GO:0006412)	large ribosomal subunit(GO:0015934)	rRNA binding(GO:0019843);structural constituent of ribosome(GO:0003735)
LCBGBCKN_00439	30S ribosomal protein S13	ribosome biogenesis(GO:0042254);translation(GO:0006412)	cytosol(GO:0005829);small ribosomal subunit(GO:0015935)	rRNA binding(GO:0019843);structural constituent of ribosome(GO:0003735);tRNA binding(GO:0000049)
LCBGBCKN_00440	30S ribosomal protein S11	maturation of SSU-rRNA from tricistronic rRNA transcript (SSU-rRNA, 5.8S rRNA, LSU-rRNA)(GO:0000462);ribosomal small subunit assembly(GO:0000028);translation(GO:0006412)	cytosolic small ribosomal subunit(GO:0022627)	mRNA 5'-UTR binding(GO:0048027);small ribosomal subunit rRNA binding(GO:0070181);structural constituent of ribosome(GO:0003735)
LCBGBCKN_00441	30S ribosomal protein S4	translation(GO:0006412)	small ribosomal subunit(GO:0015935)	hydrolase activity(GO:0016787);rRNA binding(GO:0019843);structural constituent of ribosome(GO:0003735)
LCBGBCKN_00442	DNA-directed RNA polymerase subunit alpha	transcription, DNA-templated(GO:0006351)	--	DNA binding(GO:0003677);DNA-directed 5'-3' RNA polymerase activity(GO:0003899);protein dimerization activity(GO:0046983)
LCBGBCKN_00443	50S ribosomal protein L17	translation(GO:0006412)	ribosome(GO:0005840)	structural constituent of ribosome(GO:0003735)
LCBGBCKN_00455	Ribonuclease R	RNA phosphodiester bond hydrolysis, exonucleolytic(GO:0090503)	cytoplasm(GO:0005737)	RNA binding(GO:0003723);exoribonuclease II activity(GO:0008859)
LCBGBCKN_00467	hypothetical protein	--	integral component of plasma membrane(GO:0005887)	--
LCBGBCKN_00474	PhoH-like protein	--	--	ATP binding(GO:0005524);RNA binding(GO:0003723)
LCBGBCKN_00493	putative TonB-dependent receptor BfrD	siderophore transport(GO:0015891)	cell outer membrane(GO:0009279);integral component of membrane(GO:0016021)	iron ion binding(GO:0005506);signaling receptor activity(GO:0038023)
LCBGBCKN_00530	DNA topoisomerase 1	DNA topological change(GO:0006265)	chromosome(GO:0005694)	DNA binding(GO:0003677);DNA topoisomerase type I (single strand cut, ATP-independent) activity(GO:0003917);magnesium ion binding(GO:0000287)
LCBGBCKN_00561	Catalase-peroxidase	cellular oxidant detoxification(GO:0098869);cellular response to hydrogen peroxide(GO:0070301);hydrogen peroxide catabolic process(GO:0042744)	cytosol(GO:0005829);extracellular region(GO:0005576)	catalase activity(GO:0004096);heme binding(GO:0020037);metal ion binding(GO:0046872)
LCBGBCKN_00569	Ribonuclease E	RNA phosphodiester bond hydrolysis, endonucleolytic(GO:0090502);mRNA catabolic process(GO:0006402);rRNA processing(GO:0006364);tRNA processing(GO:0008033)	cytoplasm(GO:0005737);cytoplasmic side of plasma membrane(GO:0009898)	RNA binding(GO:0003723);endoribonuclease activity(GO:0004521);magnesium ion binding(GO:0000287);ribonuclease E activity(GO:0008995);zinc ion binding(GO:0008270)
LCBGBCKN_00593	Electron transfer flavoprotein-ubiquinone oxidoreductase	--	--	4 iron, 4 sulfur cluster binding(GO:0051539);electron-transferring-flavoprotein dehydrogenase activity(GO:0004174);metal ion binding(GO:0046872)
LCBGBCKN_00608	Polyribonucleotide nucleotidyltransferase	RNA phosphodiester bond hydrolysis, exonucleolytic(GO:0090503);RNA processing(GO:0006396);mRNA catabolic process(GO:0006402)	cytoplasm(GO:0005737)	3'-5'-exoribonuclease activity(GO:0000175);RNA binding(GO:0003723);magnesium ion binding(GO:0000287);polyribonucleotide nucleotidyltransferase activity(GO:0004654)
LCBGBCKN_00609	30S ribosomal protein S15	translation(GO:0006412)	small ribosomal subunit(GO:0015935)	rRNA binding(GO:0019843);structural constituent of ribosome(GO:0003735)
LCBGBCKN_00631	Translation initiation factor IF-2	translational initiation(GO:0006413)	cytoplasm(GO:0005737)	GTP binding(GO:0005525);GTPase activity(GO:0003924);translation initiation factor activity(GO:0003743)
LCBGBCKN_00663	Fatty acid oxidation complex subunit alpha	fatty acid beta-oxidation(GO:0006635)	fatty acid beta-oxidation multienzyme complex(GO:0036125)	3-hydroxyacyl-CoA dehydrogenase activity(GO:0003857);3-hydroxybutyryl-CoA epimerase activity(GO:0008692);dodecenoyl-CoA delta-isomerase activity(GO:0004165);enoyl-CoA hydratase activity(GO:0004300)
LCBGBCKN_00664	3-ketoacyl-CoA thiolase	fatty acid beta-oxidation(GO:0006635)	cytoplasm(GO:0005737)	acetyl-CoA C-acyltransferase activity(GO:0003988)
LCBGBCKN_00675	Outer membrane protein W	--	integral component of membrane(GO:0016021);outer membrane(GO:0019867)	--
LCBGBCKN_00681	DNA-directed RNA polymerase subunit beta'	transcription, DNA-templated(GO:0006351)	--	DNA binding(GO:0003677);DNA-directed 5'-3' RNA polymerase activity(GO:0003899)
LCBGBCKN_00682	DNA-directed RNA polymerase subunit beta	transcription, DNA-templated(GO:0006351)	--	DNA binding(GO:0003677);DNA-directed 5'-3' RNA polymerase activity(GO:0003899);ribonucleoside binding(GO:0032549)
LCBGBCKN_00685	50S ribosomal protein L1	regulation of translation(GO:0006417)	large ribosomal subunit(GO:0015934)	rRNA binding(GO:0019843);structural constituent of ribosome(GO:0003735);tRNA binding(GO:0000049)
LCBGBCKN_00709	Ferric enterobactin receptor	siderophore transport(GO:0015891)	cell outer membrane(GO:0009279)	iron ion binding(GO:0005506);signaling receptor activity(GO:0038023)
LCBGBCKN_00764	Malate:quinone oxidoreductase	tricarboxylic acid cycle(GO:0006099)	cytoplasmic side of plasma membrane(GO:0009898);cytosol(GO:0005829);integral component of membrane(GO:0016021)	flavin adenine dinucleotide binding(GO:0050660);malate dehydrogenase (menaquinone) activity(GO:0052589);malate dehydrogenase (quinone) activity(GO:0008924)
LCBGBCKN_00968	hypothetical protein	DNA replication(GO:0006260);deoxyribonucleotide biosynthetic process(GO:0009263)	ribonucleoside-diphosphate reductase complex(GO:0005971)	ATP binding(GO:0005524);cobalamin binding(GO:0031419);ribonucleoside-diphosphate reductase activity, thioredoxin disulfide as acceptor(GO:0004748)
LCBGBCKN_00975	NADH-quinone oxidoreductase subunit C/D	transport(GO:0006810)	NADH dehydrogenase complex(GO:0030964);cytoplasm(GO:0005737);plasma membrane(GO:0005886)	NAD binding(GO:0051287);NADH dehydrogenase (ubiquinone) activity(GO:0008137);quinone binding(GO:0048038)
LCBGBCKN_00978	NADH-quinone oxidoreductase subunit G	ATP synthesis coupled electron transport(GO:0042773)	membrane(GO:0016020)	4 iron, 4 sulfur cluster binding(GO:0051539);NADH dehydrogenase (ubiquinone) activity(GO:0008137);electron transfer activity(GO:0009055);metal ion binding(GO:0046872)
LCBGBCKN_00992	hypothetical protein	--	integral component of membrane(GO:0016021)	--
LCBGBCKN_01023	Bacterioferritin	cellular iron ion homeostasis(GO:0006879);iron ion transport(GO:0006826)	--	ferric iron binding(GO:0008199);ferroxidase activity(GO:0004322)
LCBGBCKN_01032	Ribosomal large subunit pseudouridine synthase B	pseudouridine synthesis(GO:0001522)	--	RNA binding(GO:0003723);pseudouridine synthase activity(GO:0009982)
LCBGBCKN_01040	3-oxoacyl-[acyl-carrier-protein] reductase FabG	fatty acid biosynthetic process(GO:0006633)	--	3-oxoacyl-[acyl-carrier-protein] reductase (NADPH) activity(GO:0004316);NAD binding(GO:0051287)
LCBGBCKN_01051	Ribose-phosphate pyrophosphokinase	5-phosphoribose 1-diphosphate biosynthetic process(GO:0006015);nucleoside metabolic process(GO:0009116);nucleotide biosynthetic process(GO:0009165);phosphorylation(GO:0016310);ribonucleoside monophosphate biosynthetic process(GO:0009156)	cytoplasm(GO:0005737)	ATP binding(GO:0005524);kinase activity(GO:0016301);magnesium ion binding(GO:0000287);ribose phosphate diphosphokinase activity(GO:0004749)
LCBGBCKN_01056	Outer-membrane lipoprotein LolB	protein transport(GO:0015031)	cell outer membrane(GO:0009279)	--
LCBGBCKN_01060	Outer membrane protein assembly factor BamD	Gram-negative-bacterium-type cell outer membrane assembly(GO:0043165);protein insertion into membrane(GO:0051205)	cell outer membrane(GO:0009279)	--
LCBGBCKN_01085	30S ribosomal protein S7	ribosomal small subunit assembly(GO:0000028);translation(GO:0006412)	cytosolic small ribosomal subunit(GO:0022627)	mRNA binding(GO:0003729);rRNA binding(GO:0019843);structural constituent of ribosome(GO:0003735);tRNA binding(GO:0000049)
LCBGBCKN_01096	LPS-assembly protein LptD	Gram-negative-bacterium-type cell outer membrane assembly(GO:0043165);lipopolysaccharide transport(GO:0015920);response to organic substance(GO:0010033)	cell outer membrane(GO:0009279)	--
LCBGBCKN_01121	30S ribosomal protein S1	translation(GO:0006412)	ribosome(GO:0005840)	RNA binding(GO:0003723);nucleotidyltransferase activity(GO:0016779);structural constituent of ribosome(GO:0003735)
LCBGBCKN_01122	Integration host factor subunit beta	DNA recombination(GO:0006310);regulation of transcription, DNA-templated(GO:0006355);regulation of translation(GO:0006417)	chromosome(GO:0005694)	DNA binding(GO:0003677)
LCBGBCKN_01123	hypothetical protein	--	integral component of plasma membrane(GO:0005887)	--
LCBGBCKN_01147	30S ribosomal protein S20	translation(GO:0006412)	ribosome(GO:0005840)	rRNA binding(GO:0019843);structural constituent of ribosome(GO:0003735)
LCBGBCKN_01165	DNA-binding protein HU-beta	chromosome condensation(GO:0030261)	--	DNA binding(GO:0003677)
LCBGBCKN_01181	Ferric aerobactin receptor	transport(GO:0006810)	cell outer membrane(GO:0009279)	signaling receptor activity(GO:0038023)
LCBGBCKN_01191	hypothetical protein	dephosphorylation(GO:0016311)	--	acid phosphatase activity(GO:0003993)
LCBGBCKN_01198	FhuE receptor	siderophore transport(GO:0015891)	cell outer membrane(GO:0009279)	iron ion binding(GO:0005506);signaling receptor activity(GO:0038023)
LCBGBCKN_01214	hypothetical protein	transport(GO:0006810)	--	--
LCBGBCKN_01262	Ferric-anguibactin receptor FatA	siderophore transport(GO:0015891)	cell outer membrane(GO:0009279)	iron ion binding(GO:0005506);signaling receptor activity(GO:0038023)
LCBGBCKN_01277	hypothetical protein	proteolysis(GO:0006508)	plasma membrane(GO:0005886)	serine-type endopeptidase activity(GO:0004252)
LCBGBCKN_01287	Diaminobutyrate--2-oxoglutarate aminotransferase	biosynthetic process(GO:0009058)	--	diaminobutyrate-2-oxoglutarate transaminase activity(GO:0045303);pyridoxal phosphate binding(GO:0030170)
LCBGBCKN_01291	NADPH-dependent stearoyl-CoA 9-desaturase	lipid metabolic process(GO:0006629)	integral component of membrane(GO:0016021)	oxidoreductase activity(GO:0016491)
LCBGBCKN_01300	hypothetical protein	--	integral component of membrane(GO:0016021)	--
LCBGBCKN_01312	hypothetical protein	pseudouridine synthesis(GO:0001522)	--	RNA binding(GO:0003723);lyase activity(GO:0016829);pseudouridine synthase activity(GO:0009982)
LCBGBCKN_01313	Isocitrate dehydrogenase [NADP]	tricarboxylic acid cycle(GO:0006099)	--	isocitrate dehydrogenase (NADP+) activity(GO:0004450);metal ion binding(GO:0046872)
LCBGBCKN_01314	hypothetical protein	proteolysis(GO:0006508)	--	aminopeptidase activity(GO:0004177)
LCBGBCKN_01335	Glyceraldehyde-3-phosphate dehydrogenase-like protein	glucose metabolic process(GO:0006006)	--	NAD binding(GO:0051287);NADP binding(GO:0050661);glyceraldehyde-3-phosphate dehydrogenase (NAD+) (phosphorylating) activity(GO:0004365)
LCBGBCKN_01355	Signal peptidase I	proteolysis(GO:0006508)	integral component of membrane(GO:0016021)	serine-type peptidase activity(GO:0008236)
LCBGBCKN_01356	Elongation factor 4	positive regulation of translation(GO:0045727);translational elongation(GO:0006414)	plasma membrane(GO:0005886)	GTP binding(GO:0005525);GTPase activity(GO:0003924);nucleotidyltransferase activity(GO:0016779);ribosome binding(GO:0043022);translation elongation factor activity(GO:0003746)
LCBGBCKN_01370	hypothetical protein	--	integral component of membrane(GO:0016021)	--
LCBGBCKN_01392	Tol-Pal system protein TolB	protein import(GO:0017038)	periplasmic space(GO:0042597)	--
LCBGBCKN_01393	Peptidoglycan-associated lipoprotein	--	cell outer membrane(GO:0009279);integral component of membrane(GO:0016021)	--
LCBGBCKN_01400	hypothetical protein	--	membrane(GO:0016020)	--
LCBGBCKN_01401	hypothetical protein	--	integral component of membrane(GO:0016021)	--
LCBGBCKN_01417	hypothetical protein	transport(GO:0006810)	--	transporter activity(GO:0005215)
LCBGBCKN_01425	DNA gyrase subunit A	DNA topological change(GO:0006265);DNA-dependent DNA replication(GO:0006261)	chromosome(GO:0005694);cytoplasm(GO:0005737)	ATP binding(GO:0005524);DNA binding(GO:0003677);DNA topoisomerase type II (double strand cut, ATP-hydrolyzing) activity(GO:0003918)
LCBGBCKN_01463	Bifunctional protein PaaZ	phenylacetate catabolic process(GO:0010124)	--	aldehyde dehydrogenase (NAD+) activity(GO:0004029);enoyl-CoA hydratase activity(GO:0004300);ether hydrolase activity(GO:0016803);hydrolase activity, acting on acid carbon-carbon bonds, in ketonic substances(GO:0016823);oxidoreductase activity, acting on CH or CH2 groups, NAD or NADP as acceptor(GO:0016726)
LCBGBCKN_01470	1,2-epoxyphenylacetyl-CoA isomerase	phenylacetate catabolic process(GO:0010124)	--	enoyl-CoA hydratase activity(GO:0004300);isomerase activity(GO:0016853)
LCBGBCKN_01471	3-hydroxyadipyl-CoA dehydrogenase	fatty acid metabolic process(GO:0006631)	--	3-hydroxyacyl-CoA dehydrogenase activity(GO:0003857);3-hydroxybutyryl-CoA dehydrogenase activity(GO:0008691)
LCBGBCKN_01472	3-oxoadipyl-CoA/3-oxo-5,6-dehydrosuberyl-CoA thiolase	3,4-dihydroxybenzoate catabolic process(GO:0019619)	--	acetyl-CoA C-acyltransferase activity(GO:0003988)
LCBGBCKN_01528	hypothetical protein	--	--	indolepyruvate ferredoxin oxidoreductase activity(GO:0043805);thiamine pyrophosphate binding(GO:0030976)
LCBGBCKN_01531	Acetyl-/propionyl-coenzyme A carboxylase alpha chain	--	--	ATP binding(GO:0005524);biotin carboxylase activity(GO:0004075);metal ion binding(GO:0046872);methylcrotonoyl-CoA carboxylase activity(GO:0004485)
LCBGBCKN_01533	Methylmalonyl-CoA carboxyltransferase 12S subunit	--	--	methylcrotonoyl-CoA carboxylase activity(GO:0004485);transferase activity(GO:0016740)
LCBGBCKN_01550	Catalase HPII	cellular oxidant detoxification(GO:0098869);response to oxidative stress(GO:0006979)	--	catalase activity(GO:0004096);heme binding(GO:0020037);metal ion binding(GO:0046872)
LCBGBCKN_01551	General stress protein 39	--	--	3-oxoacyl-[acyl-carrier-protein] reductase (NADPH) activity(GO:0004316)
LCBGBCKN_01553	hypothetical protein	--	--	DNA binding(GO:0003677)
LCBGBCKN_01604	Taurine-binding periplasmic protein	taurine transport(GO:0015734)	integral component of membrane(GO:0016021);periplasmic space(GO:0042597)	transporter activity(GO:0005215)
LCBGBCKN_01624	Vitamin B12 transporter BtuB	transport(GO:0006810)	cell outer membrane(GO:0009279)	signaling receptor activity(GO:0038023)
LCBGBCKN_01637	ATP synthase subunit beta 1	plasma membrane ATP synthesis coupled proton transport(GO:0042777);proton transmembrane transport(GO:1902600)	plasma membrane(GO:0005886);proton-transporting ATP synthase complex, catalytic core F(1)(GO:0045261)	ATP binding(GO:0005524);proton-transporting ATP synthase activity, rotational mechanism(GO:0046933)
LCBGBCKN_01638	ATP synthase gamma chain	plasma membrane ATP synthesis coupled proton transport(GO:0042777)	plasma membrane(GO:0005886);proton-transporting ATP synthase complex, catalytic core F(1)(GO:0045261)	ATP binding(GO:0005524);proton-transporting ATP synthase activity, rotational mechanism(GO:0046933);proton-transporting ATPase activity, rotational mechanism(GO:0046961)
LCBGBCKN_01639	ATP synthase subunit alpha	plasma membrane ATP synthesis coupled proton transport(GO:0042777);proton transmembrane transport(GO:1902600)	plasma membrane(GO:0005886);proton-transporting ATP synthase complex, catalytic core F(1)(GO:0045261)	ATP binding(GO:0005524);proton-transporting ATP synthase activity, rotational mechanism(GO:0046933);proton-transporting ATPase activity, rotational mechanism(GO:0046961)
LCBGBCKN_01696	D-amino acid dehydrogenase 1	D-alanine catabolic process(GO:0055130)	--	D-amino-acid dehydrogenase activity(GO:0008718)
LCBGBCKN_01713	2-methylcitrate synthase	tricarboxylic acid cycle(GO:0006099)	cytoplasm(GO:0005737)	acyltransferase, acyl groups converted into alkyl on transfer(GO:0046912)
LCBGBCKN_01728	UDP-N-acetylglucosamine--peptide N-acetylglucosaminyltransferase GtfA subunit	--	--	glycosyltransferase activity(GO:0016757)
LCBGBCKN_01731	hypothetical protein	--	--	glycosyltransferase activity(GO:0016757)
LCBGBCKN_01736	UDP-N-acetyl-2-amino-2-deoxy-D-glucuronate oxidase	--	--	oxidoreductase activity(GO:0016491)
LCBGBCKN_01738	hypothetical protein	polysaccharide transport(GO:0015774)	membrane(GO:0016020)	polysaccharide transmembrane transporter activity(GO:0015159)
LCBGBCKN_01740	Tyrosine-protein kinase ptk	extracellular polysaccharide biosynthetic process(GO:0045226);lipopolysaccharide biosynthetic process(GO:0009103);peptidyl-tyrosine phosphorylation(GO:0018108)	integral component of membrane(GO:0016021);plasma membrane(GO:0005886)	ATP binding(GO:0005524);non-membrane spanning protein tyrosine kinase activity(GO:0004715);transmembrane receptor protein tyrosine kinase activity(GO:0004714)
LCBGBCKN_01754	Ubiquinone biosynthesis O-methyltransferase	methylation(GO:0032259);ubiquinone biosynthetic process(GO:0006744)	--	2-octaprenyl-6-hydroxyphenol methylase activity(GO:0102004);2-polyprenyl-6-methoxy-1,4-benzoquinone methyltransferase activity(GO:0008425);3-demethylubiquinone-9 3-O-methyltransferase activity(GO:0008689)
LCBGBCKN_01781	NADP-dependent malic enzyme	malate metabolic process(GO:0006108)	cytosol(GO:0005829)	NAD binding(GO:0051287);malate dehydrogenase (decarboxylating) (NAD+) activity(GO:0004471);malate dehydrogenase (decarboxylating) (NADP+) activity(GO:0004473);manganese ion binding(GO:0030145);oxaloacetate decarboxylase activity(GO:0008948);phosphate acetyltransferase activity(GO:0008959)
LCBGBCKN_01785	Adenosylhomocysteinase	one-carbon metabolic process(GO:0006730)	cytoplasm(GO:0005737)	adenosylhomocysteinase activity(GO:0004013)
LCBGBCKN_01788	Acyl-coenzyme A dehydrogenase	fatty acid beta-oxidation using acyl-CoA dehydrogenase(GO:0033539)	integral component of membrane(GO:0016021)	acyl-CoA dehydrogenase activity(GO:0003995);flavin adenine dinucleotide binding(GO:0050660)
LCBGBCKN_01796	30S ribosomal protein S2	translation(GO:0006412)	small ribosomal subunit(GO:0015935)	structural constituent of ribosome(GO:0003735)
LCBGBCKN_01813	hypothetical protein	lipid catabolic process(GO:0016042)	--	triglyceride lipase activity(GO:0004806)
LCBGBCKN_01840	Penicillin-binding protein 1B	cell wall organization(GO:0071555);peptidoglycan biosynthetic process(GO:0009252);proteolysis(GO:0006508);regulation of cell shape(GO:0008360);response to antibiotic(GO:0046677)	integral component of membrane(GO:0016021);peptidoglycan-based cell wall(GO:0009274)	penicillin binding(GO:0008658);peptidase activity(GO:0008233);peptidoglycan glycosyltransferase activity(GO:0008955)
LCBGBCKN_01870	Amidophosphoribosyltransferase	'de novo' IMP biosynthetic process(GO:0006189);glutamine metabolic process(GO:0006541);nucleoside metabolic process(GO:0009116);purine nucleobase biosynthetic process(GO:0009113)	--	amidophosphoribosyltransferase activity(GO:0004044);magnesium ion binding(GO:0000287)
LCBGBCKN_01880	hypothetical protein	lipid metabolic process(GO:0006629)	--	triglyceride lipase activity(GO:0004806)
LCBGBCKN_01910	hypothetical protein	transport(GO:0006810)	cell outer membrane(GO:0009279);integral component of membrane(GO:0016021)	transporter activity(GO:0005215)
LCBGBCKN_01916	Bifunctional aspartate aminotransferase and L-aspartate beta-decarboxylase	alanine biosynthetic process(GO:0006523);aspartate metabolic process(GO:0006531)	--	L-aspartate:2-oxoglutarate aminotransferase activity(GO:0004069);L-phenylalanine:2-oxoglutarate aminotransferase activity(GO:0080130);aspartate 4-decarboxylase activity(GO:0047688);pyridoxal phosphate binding(GO:0030170)
LCBGBCKN_01917	Aspartate/alanine antiporter	cation transmembrane transport(GO:0098655);potassium ion transport(GO:0006813)	integral component of membrane(GO:0016021);plasma membrane(GO:0005886)	cation transmembrane transporter activity(GO:0008324)
LCBGBCKN_01923	16S rRNA (guanine(1405)-N(7))-methyltransferase	rRNA methylation(GO:0031167);response to antibiotic(GO:0046677)	--	4 iron, 4 sulfur cluster binding(GO:0051539);metal ion binding(GO:0046872);rRNA methyltransferase activity(GO:0008649)
LCBGBCKN_02015	hypothetical protein	transport(GO:0006810)	outer membrane(GO:0019867)	transporter activity(GO:0005215)
LCBGBCKN_02062	hypothetical protein	--	--	ATP binding(GO:0005524);RNA helicase activity(GO:0003724);nucleic acid binding(GO:0003676)
LCBGBCKN_02087	Outer membrane protein assembly factor BamB	Gram-negative-bacterium-type cell outer membrane assembly(GO:0043165);protein insertion into membrane(GO:0051205)	cell outer membrane(GO:0009279)	--
LCBGBCKN_02115	Enoyl-[acyl-carrier-protein] reductase [NADH] FabI	fatty acid elongation(GO:0030497);protein homotetramerization(GO:0051289)	--	enoyl-[acyl-carrier-protein] reductase (NADH) activity(GO:0004318);enoyl-[acyl-carrier-protein] reductase activity(GO:0016631)
LCBGBCKN_02116	Toxin and drug export protein A	transport(GO:0006810)	cell outer membrane(GO:0009279);integral component of membrane(GO:0016021)	lipid binding(GO:0008289);transporter activity(GO:0005215)
LCBGBCKN_02120	LPS-assembly lipoprotein LptE	Gram-negative-bacterium-type cell outer membrane assembly(GO:0043165)	cell outer membrane(GO:0009279)	--
LCBGBCKN_02123	Acetolactate synthase isozyme 3 large subunit	isoleucine biosynthetic process(GO:0009097);valine biosynthetic process(GO:0009099)	--	acetolactate synthase activity(GO:0003984);flavin adenine dinucleotide binding(GO:0050660);magnesium ion binding(GO:0000287);thiamine pyrophosphate binding(GO:0030976)
LCBGBCKN_02125	Ketol-acid reductoisomerase (NADP(+))	isoleucine biosynthetic process(GO:0009097);valine biosynthetic process(GO:0009099)	--	isomerase activity(GO:0016853);ketol-acid reductoisomerase activity(GO:0004455)
LCBGBCKN_02134	Aconitate hydratase A	anaerobic respiration(GO:0009061);propionate metabolic process, methylcitrate cycle(GO:0019679);response to oxidative stress(GO:0006979);tricarboxylic acid cycle(GO:0006099)	cytoplasm(GO:0005737)	2-methylisocitrate dehydratase activity(GO:0047456);4 iron, 4 sulfur cluster binding(GO:0051539);aconitate hydratase activity(GO:0003994);iron ion binding(GO:0005506);mRNA 3'-UTR binding(GO:0003730)
LCBGBCKN_02155	GTP pyrophosphokinase	guanosine tetraphosphate metabolic process(GO:0015969);phosphorylation(GO:0016310)	--	GTP diphosphokinase activity(GO:0008728);amino acid binding(GO:0016597);kinase activity(GO:0016301)
LCBGBCKN_02159	Poly(A) polymerase I	mRNA polyadenylation(GO:0006378);transcription, DNA-templated(GO:0006351)	--	ATP binding(GO:0005524);RNA binding(GO:0003723);polynucleotide adenylyltransferase activity(GO:0004652)
LCBGBCKN_02173	50S ribosomal protein L20	ribosomal large subunit assembly(GO:0000027);translation(GO:0006412)	cytosolic large ribosomal subunit(GO:0022625)	rRNA binding(GO:0019843);structural constituent of ribosome(GO:0003735)
LCBGBCKN_02178	Phenylalanine--tRNA ligase beta subunit	phenylalanyl-tRNA aminoacylation(GO:0006432);tRNA processing(GO:0008033)	cytoplasm(GO:0005737)	ATP binding(GO:0005524);magnesium ion binding(GO:0000287);phenylalanine-tRNA ligase activity(GO:0004826);tRNA binding(GO:0000049)
LCBGBCKN_02179	Integration host factor subunit alpha	DNA recombination(GO:0006310);regulation of transcription, DNA-templated(GO:0006355);regulation of translation(GO:0006417)	--	DNA binding(GO:0003677)
LCBGBCKN_02181	Transcription termination factor Rho	DNA-templated transcription, termination(GO:0006353);regulation of transcription, DNA-templated(GO:0006355)	--	ATP binding(GO:0005524);ATP-dependent activity, acting on RNA(GO:0008186);RNA binding(GO:0003723);helicase activity(GO:0004386)
LCBGBCKN_02188	DNA polymerase I	DNA biosynthetic process(GO:0071897);DNA-dependent DNA replication(GO:0006261);nucleic acid phosphodiester bond hydrolysis(GO:0090305)	--	3'-5' exonuclease activity(GO:0008408);DNA binding(GO:0003677);DNA-directed DNA polymerase activity(GO:0003887)
LCBGBCKN_02193	Aminopeptidase N	proteolysis(GO:0006508)	--	aminopeptidase activity(GO:0004177);metallopeptidase activity(GO:0008237);zinc ion binding(GO:0008270)
LCBGBCKN_02200	1,3-propanediol dehydrogenase	--	--	1,3-propanediol dehydrogenase activity(GO:0047516);alcohol dehydrogenase (NAD+) activity(GO:0004022);metal ion binding(GO:0046872);methanol dehydrogenase activity(GO:0050093)
LCBGBCKN_02214	RNA-binding protein Hfq	regulation of transcription, DNA-templated(GO:0006355)	--	RNA binding(GO:0003723)
LCBGBCKN_02232	hypothetical protein	--	integral component of membrane(GO:0016021)	--
LCBGBCKN_02233	Outer membrane protein assembly factor BamA	--	cell outer membrane(GO:0009279);integral component of membrane(GO:0016021)	--
LCBGBCKN_02235	3-demethoxyubiquinol 3-hydroxylase	ubiquinone biosynthetic process(GO:0006744)	plasma membrane(GO:0005886)	metal ion binding(GO:0046872);monooxygenase activity(GO:0004497)
LCBGBCKN_02245	putative protein	protein phosphorylation(GO:0006468)	--	ATP binding(GO:0005524);protein kinase activity(GO:0004672)
LCBGBCKN_02267	Phosphoenolpyruvate synthase	gluconeogenesis(GO:0006094);phosphorylation(GO:0016310);pyruvate metabolic process(GO:0006090)	--	ATP binding(GO:0005524);metal ion binding(GO:0046872);phosphopantetheine binding(GO:0031177);pyruvate kinase activity(GO:0004743);pyruvate, water dikinase activity(GO:0008986)
LCBGBCKN_02269	Cytochrome bo(3) ubiquinol oxidase subunit 2	electron transport chain(GO:0022900);proton transmembrane transport(GO:1902600)	integral component of membrane(GO:0016021);plasma membrane(GO:0005886);respirasome(GO:0070469)	copper ion binding(GO:0005507);cytochrome bo3 ubiquinol oxidase activity(GO:0009486);cytochrome-c oxidase activity(GO:0004129)
LCBGBCKN_02270	Cytochrome bo(3) ubiquinol oxidase subunit 1	aerobic respiration(GO:0009060);proton transmembrane transport(GO:1902600)	integral component of membrane(GO:0016021);respirasome(GO:0070469)	cytochrome-c oxidase activity(GO:0004129);heme binding(GO:0020037);iron ion binding(GO:0005506);oxidoreductase activity, acting on diphenols and related substances as donors, oxygen as acceptor(GO:0016682)
LCBGBCKN_02275	30S ribosomal protein S18	translation(GO:0006412)	cytosolic small ribosomal subunit(GO:0022627)	rRNA binding(GO:0019843);structural constituent of ribosome(GO:0003735)
LCBGBCKN_02276	50S ribosomal protein L9	translation(GO:0006412)	ribosome(GO:0005840)	rRNA binding(GO:0019843);structural constituent of ribosome(GO:0003735)
LCBGBCKN_02374	Renalase	--	integral component of membrane(GO:0016021)	oxidoreductase activity(GO:0016491)
LCBGBCKN_02376	putative hydrolase YcaC	--	--	hydrolase activity(GO:0016787);oxidoreductase activity(GO:0016491)
LCBGBCKN_02378	Succinate-semialdehyde dehydrogenase [NADP(+)] GabD	gamma-aminobutyric acid catabolic process(GO:0009450)	--	succinate-semialdehyde dehydrogenase [NAD(P)+] activity(GO:0009013)
LCBGBCKN_02385	Single-stranded DNA-binding protein	DNA recombination(GO:0006310);DNA repair(GO:0006281);DNA replication(GO:0006260)	--	single-stranded DNA binding(GO:0003697)
LCBGBCKN_02393	UvrABC system protein A	SOS response(GO:0009432);nucleic acid phosphodiester bond hydrolysis(GO:0090305);nucleotide-excision repair(GO:0006289)	cytoplasm(GO:0005737);excinuclease repair complex(GO:0009380)	ATP binding(GO:0005524);ATP hydrolysis activity(GO:0016887);DNA binding(GO:0003677);excinuclease ABC activity(GO:0009381);zinc ion binding(GO:0008270)
LCBGBCKN_02396	hypothetical protein	modulation by symbiont of host apoptotic process(GO:0052150)	--	--
LCBGBCKN_02435	Branched-chain-amino-acid aminotransferase	branched-chain amino acid metabolic process(GO:0009081)	--	L-isoleucine transaminase activity(GO:0052656);L-leucine transaminase activity(GO:0052654);L-valine transaminase activity(GO:0052655)
LCBGBCKN_02446	Aspartate--tRNA(Asp/Asn) ligase	tRNA aminoacylation for protein translation(GO:0006418)	cytoplasm(GO:0005737)	ATP binding(GO:0005524);aspartate-tRNA ligase activity(GO:0004815);aspartate-tRNA(Asn) ligase activity(GO:0050560);nucleic acid binding(GO:0003676)
LCBGBCKN_02448	putative TonB-dependent receptor	transport(GO:0006810)	cell outer membrane(GO:0009279);integral component of membrane(GO:0016021)	signaling receptor activity(GO:0038023)
LCBGBCKN_02455	3-methylmercaptopropionyl-CoA dehydrogenase	--	--	acyl-CoA dehydrogenase activity(GO:0003995);flavin adenine dinucleotide binding(GO:0050660)
LCBGBCKN_02465	Vitamin B12 transporter BtuB	transport(GO:0006810)	membrane(GO:0016020)	signaling receptor activity(GO:0038023)
LCBGBCKN_02490	putative HTH-type transcriptional regulator	regulation of transcription, DNA-templated(GO:0006355)	--	DNA-binding transcription factor activity(GO:0003700);sequence-specific DNA binding(GO:0043565)
LCBGBCKN_02492	Porin B	carbohydrate transport(GO:0008643)	integral component of membrane(GO:0016021)	transporter activity(GO:0005215)
LCBGBCKN_02493	Quinoprotein glucose dehydrogenase	--	integral component of membrane(GO:0016021);outer membrane-bounded periplasmic space(GO:0030288);plasma membrane(GO:0005886)	quinone binding(GO:0048038);quinoprotein glucose dehydrogenase activity(GO:0008876)
LCBGBCKN_02500	Outer membrane protein Omp38	ion transport(GO:0006811);transmembrane transport(GO:0055085)	cell outer membrane(GO:0009279);pore complex(GO:0046930)	porin activity(GO:0015288)
LCBGBCKN_02506	GTP-binding protein TypA/BipA	translational elongation(GO:0006414)	--	GTP binding(GO:0005525);GTPase activity(GO:0003924);sulfate adenylyltransferase (ATP) activity(GO:0004781);translation elongation factor activity(GO:0003746)
LCBGBCKN_02514	Cytochrome bd ubiquinol oxidase subunit 1	--	integral component of membrane(GO:0016021)	oxidoreductase activity(GO:0016491)
LCBGBCKN_02530	HTH-type transcriptional regulator DmlR	regulation of transcription, DNA-templated(GO:0006355)	--	DNA binding(GO:0003677);DNA-binding transcription factor activity(GO:0003700)
LCBGBCKN_02560	Protein RecA	DNA recombination(GO:0006310);DNA repair(GO:0006281);SOS response(GO:0009432)	cytoplasm(GO:0005737)	ATP binding(GO:0005524);ATP-dependent activity, acting on DNA(GO:0008094);damaged DNA binding(GO:0003684);single-stranded DNA binding(GO:0003697)
LCBGBCKN_02563	Acyl-[acyl-carrier-protein]--UDP-N-acetylglucosamine O-acyltransferase	lipid A biosynthetic process(GO:0009245)	cytoplasm(GO:0005737)	acyl-[acyl-carrier-protein]-UDP-N-acetylglucosamine O-acyltransferase activity(GO:0008780)
LCBGBCKN_02564	3-hydroxyacyl-[acyl-carrier-protein] dehydratase FabZ	fatty acid biosynthetic process(GO:0006633);lipid A biosynthetic process(GO:0009245)	cytoplasm(GO:0005737);integral component of membrane(GO:0016021)	3-hydroxyoctanoyl-[acyl-carrier-protein] dehydratase activity(GO:0047451)
LCBGBCKN_02567	Outer membrane protein assembly factor BamA	Gram-negative-bacterium-type cell outer membrane assembly(GO:0043165);protein insertion into membrane(GO:0051205)	cell outer membrane(GO:0009279);integral component of membrane(GO:0016021)	--
LCBGBCKN_02582	D-amino acid dehydrogenase	--	--	D-amino-acid dehydrogenase activity(GO:0008718)
LCBGBCKN_02587	UDP-glucose 4-epimerase	galactose metabolic process(GO:0006012)	--	UDP-glucose 4-epimerase activity(GO:0003978)
LCBGBCKN_02687	Beta-lactamase OXA-133	--	--	beta-lactamase activity(GO:0008800);penicillin binding(GO:0008658)
LCBGBCKN_02700	Bifunctional protein PutA	proline biosynthetic process(GO:0006561);proline catabolic process to glutamate(GO:0010133);regulation of transcription, DNA-templated(GO:0006355)	--	1-pyrroline-5-carboxylate dehydrogenase activity(GO:0003842);DNA binding(GO:0003677);DNA-binding transcription factor activity(GO:0003700);oxidoreductase activity, acting on the aldehyde or oxo group of donors, NAD or NADP as acceptor(GO:0016620);proline dehydrogenase activity(GO:0004657)
LCBGBCKN_02723	Phosphoenolpyruvate carboxylase	carbon fixation(GO:0015977);oxaloacetate metabolic process(GO:0006107);phosphorylation(GO:0016310);tricarboxylic acid cycle(GO:0006099)	--	kinase activity(GO:0016301);magnesium ion binding(GO:0000287);phosphoenolpyruvate carboxylase activity(GO:0008964)
LCBGBCKN_02740	hypothetical protein	--	--	hydrolase activity(GO:0016787)
LCBGBCKN_02768	Urocanate hydratase	histidine catabolic process to glutamate and formamide(GO:0019556);histidine catabolic process to glutamate and formate(GO:0019557)	cytoplasm(GO:0005737)	urocanate hydratase activity(GO:0016153)
LCBGBCKN_02769	Histidine ammonia-lyase	histidine catabolic process to glutamate and formamide(GO:0019556);histidine catabolic process to glutamate and formate(GO:0019557)	cytoplasm(GO:0005737)	histidine ammonia-lyase activity(GO:0004397)
LCBGBCKN_02781	6,7-dimethyl-8-ribityllumazine synthase	riboflavin biosynthetic process(GO:0009231)	riboflavin synthase complex(GO:0009349)	6,7-dimethyl-8-ribityllumazine synthase activity(GO:0000906);ligase activity(GO:0016874);transferase activity(GO:0016740)
LCBGBCKN_02804	Inosine-5'-monophosphate dehydrogenase	GMP biosynthetic process(GO:0006177);proteolysis(GO:0006508)	--	IMP dehydrogenase activity(GO:0003938);aspartic-type endopeptidase activity(GO:0004190);metal ion binding(GO:0046872);nucleotide binding(GO:0000166)
LCBGBCKN_02807	Ferrichrome outer membrane transporter/phage receptor	siderophore transport(GO:0015891)	cell outer membrane(GO:0009279)	iron ion binding(GO:0005506);signaling receptor activity(GO:0038023)
LCBGBCKN_02810	Dihydrolipoyllysine-residue acetyltransferase component of pyruvate dehydrogenase complex	metabolic process(GO:0008152)	--	dihydrolipoyllysine-residue acetyltransferase activity(GO:0004742)
LCBGBCKN_02811	Pyruvate dehydrogenase E1 component	--	--	pyruvate dehydrogenase (acetyl-transferring) activity(GO:0004739)
LCBGBCKN_02823	Metal-pseudopaline receptor CntO	siderophore transport(GO:0015891)	cell outer membrane(GO:0009279)	iron ion binding(GO:0005506);signaling receptor activity(GO:0038023)
LCBGBCKN_02862	hypothetical protein	cyclic nucleotide biosynthetic process(GO:0009190);intracellular signal transduction(GO:0035556)	integral component of membrane(GO:0016021);intracellular anatomical structure(GO:0005622)	calcium ion binding(GO:0005509);phosphorus-oxygen lyase activity(GO:0016849)
LCBGBCKN_02880	hypothetical protein	nucleic acid phosphodiester bond hydrolysis(GO:0090305)	integral component of membrane(GO:0016021)	endonuclease activity(GO:0004519)
LCBGBCKN_02881	Hemolysin transporter protein ShlB	protein transport(GO:0015031)	--	--
LCBGBCKN_02888	putative hydrolase YcaC	metabolic process(GO:0008152)	--	hydrolase activity(GO:0016787)
LCBGBCKN_02905	hypothetical protein	--	--	lyase activity(GO:0016829)
LCBGBCKN_03004	Outer membrane protein OprM	transport(GO:0006810)	cell outer membrane(GO:0009279);integral component of membrane(GO:0016021)	lipid binding(GO:0008289);transporter activity(GO:0005215)
LCBGBCKN_03005	Multidrug resistance protein MexB	transport(GO:0006810)	integral component of membrane(GO:0016021)	transporter activity(GO:0005215)
LCBGBCKN_03006	Multidrug efflux pump subunit AcrA	response to xenobiotic stimulus(GO:0009410);transmembrane transport(GO:0055085)	membrane(GO:0016020)	--
LCBGBCKN_03010	50S ribosomal protein L21	translation(GO:0006412)	ribosome(GO:0005840)	rRNA binding(GO:0019843);structural constituent of ribosome(GO:0003735)
LCBGBCKN_03024	RNA polymerase sigma factor RpoD	regulation of transcription, DNA-templated(GO:0006355);transcription initiation from bacterial-type RNA polymerase promoter(GO:0001123)	cytoplasm(GO:0005737)	DNA binding(GO:0003677);DNA-binding transcription factor activity(GO:0003700);sigma factor activity(GO:0016987);transferase activity(GO:0016740)
LCBGBCKN_03030	Citrate synthase	tricarboxylic acid cycle(GO:0006099)	tricarboxylic acid cycle enzyme complex(GO:0045239)	citrate (Si)-synthase activity(GO:0004108)
LCBGBCKN_03033	Succinate dehydrogenase flavoprotein subunit	electron transport chain(GO:0022900);tricarboxylic acid cycle(GO:0006099)	plasma membrane(GO:0005886)	flavin adenine dinucleotide binding(GO:0050660);succinate dehydrogenase (ubiquinone) activity(GO:0008177)
LCBGBCKN_03034	Succinate dehydrogenase iron-sulfur subunit	tricarboxylic acid cycle(GO:0006099)	--	2 iron, 2 sulfur cluster binding(GO:0051537);3 iron, 4 sulfur cluster binding(GO:0051538);4 iron, 4 sulfur cluster binding(GO:0051539);electron transfer activity(GO:0009055);metal ion binding(GO:0046872);succinate dehydrogenase (ubiquinone) activity(GO:0008177)
LCBGBCKN_03035	2-oxoglutarate dehydrogenase E1 component	tricarboxylic acid cycle(GO:0006099)	--	oxoglutarate dehydrogenase (succinyl-transferring) activity(GO:0004591);thiamine pyrophosphate binding(GO:0030976)
LCBGBCKN_03036	Dihydrolipoyllysine-residue succinyltransferase component of 2-oxoglutarate dehydrogenase complex	L-lysine catabolic process to acetyl-CoA via saccharopine(GO:0033512);tricarboxylic acid cycle(GO:0006099)	oxoglutarate dehydrogenase complex(GO:0045252)	dihydrolipoyllysine-residue succinyltransferase activity(GO:0004149)
LCBGBCKN_03037	Dihydrolipoyl dehydrogenase	cell redox homeostasis(GO:0045454);glycolytic process(GO:0006096)	--	dihydrolipoyl dehydrogenase activity(GO:0004148);flavin adenine dinucleotide binding(GO:0050660)
LCBGBCKN_03038	Succinate--CoA ligase [ADP-forming] subunit beta	tricarboxylic acid cycle(GO:0006099)	--	ATP binding(GO:0005524);magnesium ion binding(GO:0000287);manganese ion binding(GO:0030145);succinate-CoA ligase (ADP-forming) activity(GO:0004775)
LCBGBCKN_03039	Succinate--CoA ligase [ADP-forming] subunit alpha	metabolic process(GO:0008152)	--	ATP binding(GO:0005524);succinate-CoA ligase (ADP-forming) activity(GO:0004775)
LCBGBCKN_03057	Riboflavin synthase	--	--	oxidoreductase activity(GO:0016491);riboflavin synthase activity(GO:0004746)
LCBGBCKN_03061	cytosol aminopeptidase	proteolysis(GO:0006508)	cytoplasm(GO:0005737)	aminopeptidase activity(GO:0004177);manganese ion binding(GO:0030145);metalloexopeptidase activity(GO:0008235)
LCBGBCKN_03090	Argininosuccinate lyase	arginine biosynthetic process via ornithine(GO:0042450);protein tetramerization(GO:0051262)	cytosol(GO:0005829)	argininosuccinate lyase activity(GO:0004056)
LCBGBCKN_03101	Secretin XcpQ	protein secretion by the type II secretion system(GO:0015628)	cell outer membrane(GO:0009279);type II protein secretion system complex(GO:0015627)	--
LCBGBCKN_03115	D-alanyl-D-alanine carboxypeptidase DacA	proteolysis(GO:0006508)	--	serine-type D-Ala-D-Ala carboxypeptidase activity(GO:0009002)
LCBGBCKN_03119	Murein hydrolase activator NlpD	--	integral component of membrane(GO:0016021)	hydrolase activity(GO:0016787)
LCBGBCKN_03121	Lon protease	protein catabolic process(GO:0030163);proteolysis(GO:0006508)	--	ATP binding(GO:0005524);ATP-dependent peptidase activity(GO:0004176);serine-type endopeptidase activity(GO:0004252)
LCBGBCKN_03195	Membrane protein insertase YidC	protein insertion into membrane(GO:0051205);protein transport(GO:0015031)	integral component of membrane(GO:0016021);plasma membrane(GO:0005886)	--
LCBGBCKN_03202	DNA gyrase subunit B	DNA topological change(GO:0006265);DNA-dependent DNA replication(GO:0006261)	chromosome(GO:0005694);cytoplasm(GO:0005737)	ATP binding(GO:0005524);DNA binding(GO:0003677);DNA topoisomerase type II (double strand cut, ATP-hydrolyzing) activity(GO:0003918);magnesium ion binding(GO:0000287)
LCBGBCKN_03238	hypothetical protein	response to toxic substance(GO:0009636)	membrane(GO:0016020)	--
LCBGBCKN_03249	Proline--tRNA ligase	prolyl-tRNA aminoacylation(GO:0006433);regulation of translational fidelity(GO:0006450)	cytoplasm(GO:0005737)	ATP binding(GO:0005524);aminoacyl-tRNA editing activity(GO:0002161);proline-tRNA ligase activity(GO:0004827)
LCBGBCKN_03260	FhuE receptor	siderophore transport(GO:0015891)	cell outer membrane(GO:0009279)	iron ion binding(GO:0005506);signaling receptor activity(GO:0038023)
LCBGBCKN_03278	3-ketoacyl-CoA thiolase	metabolic process(GO:0008152)	--	acetyl-CoA C-acetyltransferase activity(GO:0003985)
LCBGBCKN_03279	hypothetical protein	--	--	3-oxoacyl-[acyl-carrier-protein] reductase (NADPH) activity(GO:0004316)
LCBGBCKN_03280	hypothetical protein	fatty acid biosynthetic process(GO:0006633)	fatty acid synthase complex(GO:0005835)	fatty acid synthase activity(GO:0004312)
LCBGBCKN_03329	Porin-like protein NicP	transmembrane transport(GO:0055085)	integral component of membrane(GO:0016021)	porin activity(GO:0015288)
LCBGBCKN_03336	Anthranilate 1,2-dioxygenase large subunit	aromatic compound catabolic process(GO:0019439)	--	2 iron, 2 sulfur cluster binding(GO:0051537);benzoate 1,2-dioxygenase activity(GO:0018623);iron ion binding(GO:0005506)
LCBGBCKN_03345	Penicillin G acylase	antibiotic biosynthetic process(GO:0017000)	--	hydrolase activity, acting on carbon-nitrogen (but not peptide) bonds, in linear amides(GO:0016811)
LCBGBCKN_03410	hypothetical protein	peptidoglycan metabolic process(GO:0000270)	membrane(GO:0016020)	hydrolase activity, acting on glycosyl bonds(GO:0016798);lytic transglycosylase activity(GO:0008933)
LCBGBCKN_03416	Metal-pseudopaline receptor CntO	siderophore transport(GO:0015891)	cell outer membrane(GO:0009279)	iron ion binding(GO:0005506);signaling receptor activity(GO:0038023)
LCBGBCKN_03427	Septum site-determining protein MinD	cell division(GO:0051301)	--	ATP binding(GO:0005524);ATP hydrolysis activity(GO:0016887);transferase activity(GO:0016740)
LCBGBCKN_03431	putative lipoprotein YiaD	--	cell outer membrane(GO:0009279);integral component of membrane(GO:0016021)	--
LCBGBCKN_03442	Outer membrane protein assembly factor BamE	Gram-negative-bacterium-type cell outer membrane assembly(GO:0043165);protein insertion into membrane(GO:0051205)	cell outer membrane(GO:0009279)	--
LCBGBCKN_03458	Glutathione hydrolase proenzyme	glutathione metabolic process(GO:0006749)	--	--
LCBGBCKN_03467	hypothetical protein	proteolysis(GO:0006508)	--	metallopeptidase activity(GO:0008237)
LCBGBCKN_03472	Carbamoyl-phosphate synthase large chain	'de novo' UMP biosynthetic process(GO:0044205);arginine biosynthetic process(GO:0006526)	--	ATP binding(GO:0005524);carbamoyl-phosphate synthase (glutamine-hydrolyzing) activity(GO:0004088);metal ion binding(GO:0046872)
LCBGBCKN_03498	Metal-pseudopaline receptor CntO	siderophore transport(GO:0015891)	cell outer membrane(GO:0009279)	iron ion binding(GO:0005506);signaling receptor activity(GO:0038023)
LCBGBCKN_03500	Putative phospholipase A1	lipid metabolic process(GO:0006629)	integral component of cell outer membrane(GO:0045203)	1-acyl-2-lysophosphatidylserine acylhydrolase activity(GO:0052740);calcium ion binding(GO:0005509);phosphatidylserine 1-acylhydrolase activity(GO:0052739);phospholipase A1 activity(GO:0008970);phospholipase A2 activity(GO:0004623)
LCBGBCKN_03506	hypothetical protein	--	integral component of membrane(GO:0016021)	--
LCBGBCKN_03523	Enolase	glycolytic process(GO:0006096)	cell surface(GO:0009986);extracellular region(GO:0005576);phosphopyruvate hydratase complex(GO:0000015)	magnesium ion binding(GO:0000287);phosphopyruvate hydratase activity(GO:0004634)
LCBGBCKN_03528	Beta-lactamase	antibiotic catabolic process(GO:0017001);response to antibiotic(GO:0046677)	outer membrane-bounded periplasmic space(GO:0030288)	beta-lactamase activity(GO:0008800)
LCBGBCKN_03545	Ferric-anguibactin receptor FatA	siderophore transport(GO:0015891)	cell outer membrane(GO:0009279);integral component of membrane(GO:0016021)	iron ion binding(GO:0005506);signaling receptor activity(GO:0038023)
LCBGBCKN_03561	Lon protease	cellular response to stress(GO:0033554);protein quality control for misfolded or incompletely synthesized proteins(GO:0006515)	cytoplasm(GO:0005737)	ATP binding(GO:0005524);ATP-dependent peptidase activity(GO:0004176);sequence-specific DNA binding(GO:0043565);serine-type endopeptidase activity(GO:0004252)
LCBGBCKN_03565	NADP-specific glutamate dehydrogenase	cellular amino acid metabolic process(GO:0006520)	--	oxidoreductase activity, acting on the CH-NH2 group of donors, NAD or NADP as acceptor(GO:0016639)
LCBGBCKN_03583	Isocitrate lyase	carboxylic acid metabolic process(GO:0019752)	--	isocitrate lyase activity(GO:0004451)
LCBGBCKN_03584	HTH-type transcriptional regulator SyrM 1	regulation of transcription, DNA-templated(GO:0006355)	--	DNA binding(GO:0003677);DNA-binding transcription factor activity(GO:0003700)
LCBGBCKN_03589	Sulfate adenylyltransferase subunit 1	hydrogen sulfide biosynthetic process(GO:0070814);sulfate assimilation(GO:0000103);translational elongation(GO:0006414)	--	ATP binding(GO:0005524);GTP binding(GO:0005525);GTPase activity(GO:0003924);sulfate adenylyltransferase (ATP) activity(GO:0004781);translation elongation factor activity(GO:0003746)
LCBGBCKN_03602	O-acyltransferase WSD	glycerol metabolic process(GO:0006071);triglyceride biosynthetic process(GO:0019432)	--	diacylglycerol O-acyltransferase activity(GO:0004144);long-chain-alcohol O-fatty-acyltransferase activity(GO:0047196)
LCBGBCKN_03619	Protein QmcA	proteolysis(GO:0006508)	integral component of membrane(GO:0016021)	peptidase activity(GO:0008233)
LCBGBCKN_03621	hypothetical protein	lipid metabolic process(GO:0006629)	--	hydrolase activity(GO:0016787)
LCBGBCKN_03624	hypothetical protein	transmembrane transport(GO:0055085)	membrane(GO:0016020)	porin activity(GO:0015288)
LCBGBCKN_03632	Porin D	transmembrane transport(GO:0055085)	integral component of membrane(GO:0016021)	porin activity(GO:0015288)
LCBGBCKN_03636	Long-chain-fatty-acid--CoA ligase	long-chain fatty acid metabolic process(GO:0001676)	--	long-chain fatty acid-CoA ligase activity(GO:0004467)
LCBGBCKN_03659	60 kDa chaperonin	protein refolding(GO:0042026)	cytoplasm(GO:0005737)	ATP binding(GO:0005524);unfolded protein binding(GO:0051082)
LCBGBCKN_03689	30S ribosomal protein S9	maturation of SSU-rRNA from tricistronic rRNA transcript (SSU-rRNA, 5.8S rRNA, LSU-rRNA)(GO:0000462);translation(GO:0006412)	cytosolic small ribosomal subunit(GO:0022627)	structural constituent of ribosome(GO:0003735)
LCBGBCKN_03701	Photosystem I P700 chlorophyll a apoprotein A2	--	cell outer membrane(GO:0009279);integral component of membrane(GO:0016021)	--
LCBGBCKN_03716	3-hydroxylaminophenol mutase	benzene-containing compound metabolic process(GO:0042537);glutamine biosynthetic process(GO:0006542);nitrogen fixation(GO:0009399)	cytoplasm(GO:0005737)	3-(hydroxyamino)phenol mutase activity(GO:0034022);ATP binding(GO:0005524);glutamate-ammonia ligase activity(GO:0004356)
LCBGBCKN_03719	hypothetical protein	lipid catabolic process(GO:0016042)	--	triglyceride lipase activity(GO:0004806)
LCBGBCKN_03739	Metalloprotease LoiP	proteolysis(GO:0006508)	--	metalloendopeptidase activity(GO:0004222)
LCBGBCKN_03748	Ribosomal RNA large subunit methyltransferase K/L	rRNA (guanine-N7)-methylation(GO:0070476)	cytoplasm(GO:0005737)	23S rRNA (guanine(2445)-N(2))-methyltransferase activity(GO:0052915);RNA binding(GO:0003723);rRNA (guanine-N7-)-methyltransferase activity(GO:0070043)
LCBGBCKN_03750	Aspartate carbamoyltransferase	'de novo' UMP biosynthetic process(GO:0044205);'de novo' pyrimidine nucleobase biosynthetic process(GO:0006207);cellular amino acid metabolic process(GO:0006520)	--	amino acid binding(GO:0016597);aspartate carbamoyltransferase activity(GO:0004070)
LCBGBCKN_03751	Dihydroorotase-like protein	--	--	aspartate carbamoyltransferase activity(GO:0004070);dihydroorotase activity(GO:0004151)
LCBGBCKN_03752	Peptidoglycan-associated lipoprotein	--	cell outer membrane(GO:0009279);integral component of membrane(GO:0016021)	--
LCBGBCKN_03762	hypothetical protein	virion assembly(GO:0019068)	viral capsid(GO:0019028)	structural molecule activity(GO:0005198)
LCBGBCKN_03833	Ferric aerobactin receptor	cell surface receptor signaling pathway(GO:0007166);siderophore transport(GO:0015891)	cell outer membrane(GO:0009279)	iron ion binding(GO:0005506);siderophore uptake transmembrane transporter activity(GO:0015344);signaling receptor activity(GO:0038023)
LCBGBCKN_03857	Muconate cycloisomerase 1	beta-ketoadipate pathway(GO:0042952);cellular amino acid catabolic process(GO:0009063)	--	chloromuconate cycloisomerase activity(GO:0018850);manganese ion binding(GO:0030145);muconate cycloisomerase activity(GO:0018849)
LCBGBCKN_03880	putative TonB-dependent receptor	transport(GO:0006810)	cell outer membrane(GO:0009279)	signaling receptor activity(GO:0038023)
LCBGBCKN_03950	Beta-lactamase OXA-133	--	--	hydrolase activity(GO:0016787);penicillin binding(GO:0008658)
LCBGBCKN_03953	Aminoglycoside 3'-phosphotransferase	phosphorylation(GO:0016310);response to antibiotic(GO:0046677)	--	ATP binding(GO:0005524);kanamycin kinase activity(GO:0008910)
LCBGBCKN_03965	Beta-lactamase TEM	beta-lactam antibiotic catabolic process(GO:0030655);response to antibiotic(GO:0046677)	--	beta-lactamase activity(GO:0008800);protein binding(GO:0005515)

## Sheet: 表头说明
Header	Implication
Protein ID	蛋白质的登录号或ID，可在对应官网上查找蛋白的详细信息
Protein Name	描述蛋白质生物特征或功能的词汇，帮助读者更好地理解蛋白的功能
Biological Process	蛋白质在GO数据库中的“生物进程”本体中的所有注释的GO
Cellular Component	蛋白质在GO数据库中的“细胞组成”本体中的所有注释的GO
Molecular Function	蛋白质在GO数据库中的”分子功能“本体中的所有注释的GO
